# Supplementary material for: Zombie cheminformatics: extraction and conversion of Wiswesser Line Notation (WLN) from chemical documents
Source: J Cheminform. 2024 Apr 15;16:42. doi: 10.1186/s13321-024-00831-2 (PMC11017645; doi:10.1186/s13321-024-00831-2)
Supplement: Supplementary file 1 — Additional file 1. smith.tsv (WLN:SMILES strings from Elbert Smiths encoding manual). [file 13321_2024_831_MOESM1_ESM.tsv]

G2U1G	Cl/C=C/CCl
VH1U2U2U2U3	CC/C=C/C=C/C=C/C=C/C=O
7U12U2UU1	C#C/C=C/CCCCCCCCCC/C=C\CCCCCC
QSWMSWQ	O=S(=O)(O)NS(=O)(=O)O
Q2O2O2O2O2O2O2O2O2O2O2O2O2O2O2O2O2O2O2O2O2O2O2O2O2O12	CCCCCCCCCCCCOCCOCCOCCOCCOCCOCCOCCOCCOCCOCCOCCOCCOCCOCCOCCOCCOCCOCCOCCOCCOCCOCCOCCOCCOCCO
QSWO17	CCCCCCCCCCCCCCCCCOS(=O)(=O)O
QV1MV10MV28S12	CCCCCCCCCCCCSCCCCCCCCCCCCCCCCCCCCCCCCCCCCC(=O)NCCCCCCCCCCC(=O)NCC(=O)O
ZO4	CCCCON
QV4U3U2U1V2U6	CCCCC/C=C\CC(=O)/C=C/C=C\C/C=C\CCCC(=O)O
QV4U3U3U3U6	CCCCC/C=C/C/C=C\C/C=C\C/C=C\CCCC(=O)O
Q2MV9UU2UU13	CCCCCCCCCCCCC#CC#CCCCCCCCCC(=O)NCCO
QV1VQ	O=C(O)CC(=O)O
Z3SSW1	CS(=O)(=O)SCCCN
QV8U9	CCCCCCCC/C=C\CCCCCCCC(=O)O
QV8U3U3U3	CC/C=C\C/C=C\C/C=C\CCCCCCCC(=O)O
VHM1	CNC=O
VHM1	CNC=O
1U1VO1	C=CC(=O)OC
VHM2	CCNC=O
6MVM1	CCCCCCNC(=O)NC
E	[Br-]
Z3VQ	NCCCC(=O)O
1VO1	COC(C)=O
2OV1	CCOC(C)=O
Q6	CCCCCCO
QV1	CC(=O)O
Q4	CCCCO
Z4	CCCCN
QV3	CCCC(=O)O
1V1	CC(C)=O
QV2	CCC(=O)O
Z1VM1VM1VM1VM1VQ	NCC(=O)NCC(=O)NCC(=O)NCC(=O)NCC(=O)O
Z3	CCCN
Q5	CCCCCO
QV1G	O=C(O)CCl
QV5	CCCCCC(=O)O
Q2	CCO
Q3	CCCO
Q1	CO
Z2	CCN
ZV4U3U3U3U6	CCCCC/C=C\C/C=C\C/C=C\C/C=C\CCCC(N)=O
1O1O1	COCOC
6U3U3U3U4VM4	CCCCC/C=C\C/C=C\C/C=C\C/C=C\CCCC(=O)NCCCC
9U8VM2	CCCCCCCC/C=C\CCCCCCCC(=O)NCC
WN2	CC[N+](=O)[O-]
9U8VM2U1	C=CCNC(=O)CCCCCCC/C=C\CCCCCCCC
QV2VQ	O=C(O)CCC(=O)O
Q2MV4U3U3U3U6	CCCCC/C=C\C/C=C\C/C=C\C/C=C\CCCC(=O)NCCO
2V1	CCC(C)=O
6U3U3U3U4VM1	CCCCC/C=C\C/C=C\C/C=C\C/C=C\CCCC(=O)NC
QV4U3U3U3U6	CCCCC/C=C\C/C=C\C/C=C\C/C=C\CCCC(=O)O
9U8VM1	CCCCCCCC/C=C\CCCCCCCC(=O)NC
ZVVQ	NC(=O)C(=O)O
1S1	CSC
6H	CCCCCC
NC2	CCC#N
6U3U3U3U4VM2	CCCCC/C=C\C/C=C\C/C=C\C/C=C\CCCC(=O)NCC
5H	CCCCC
ZV1	CC(N)=O
G2G	ClCCCl
4UU1	C#CCCC
2O2	CCOCC
3VO1	CCCC(=O)OC
NC1SWO2G	N#CCS(=O)(=O)OCCCl
2UU3U2U1S3VO1	CC#CC/C=C\C=C\SCCCC(=O)OC
9U8VM3	CCCCCCCC/C=C\CCCCCCCC(=O)NCCC
F2OSW2	CCS(=O)(=O)OCCF
QV3S1U2U3U9	CCCCCCCC/C=C\C/C=C\C=C\SCCCC(=O)O
E2OSW1	CS(=O)(=O)OCCBr
G2MV1G	O=C(CCl)NCCCl
12U2U1S3VO1	CCCCCCCCCCC/C=C\C=C\SCCCC(=O)OC
F2OSW1	CS(=O)(=O)OCCF
G1SWO2F	O=S(=O)(CCl)OCCF
G2OSW1I	O=S(=O)(CI)OCCCl
Q12Q	OCCCCCCCCCCCCO
Z1V2VQ	NCC(=O)CCC(=O)O
G1SWO2	CCOS(=O)(=O)CCl
9UU3U2U1S3VO1	CCCCCCCCC#CC/C=C\C=C\SCCCC(=O)OC
1H	C
2M3M3M4M3M3M2	CCNCCCNCCCNCCCCNCCCNCCCNCC
VH7	CCCCCCCC=O
3M3M4M3M3	CCCNCCCNCCCCNCCCNCCC
2M12M2	CCNCCCCCCCCCCCCNCC
VH6	CCCCCCC=O
2M4M3M2	CCNCCCCNCCCNCC
QV3V1U2U3U3U6	CCCCC/C=C\C/C=C\C/C=C\C=C\C(=O)CCCC(=O)O
2M3M4M3M2	CCNCCCNCCCCNCCCNCC
QVV1V9	CCCCCCCCCC(=O)CC(=O)C(=O)O
6V1	CCCCCCC(C)=O
Z1V2VQ	NCC(=O)CCC(=O)O
VH4	CCCCC=O
Z2SH	NCCS
5V1	CCCCCC(C)=O
G	[Cl-]
Z4M3Z	NCCCCNCCCN
1VMV1	CC(=O)NC(C)=O
E1VMVM2	CCNC(=O)NC(=O)CBr
ZVMV1E	NC(=O)NC(=O)CBr
Z2M2M2Z	NCCNCCNCCN
2V1U2U1V1	CCC(=O)/C=C/C=C\C(C)=O
ZVM2VQ	NC(=O)NCCC(=O)O
12OSW1	CCCCCCCCCCCCOS(C)(=O)=O
Q12	CCCCCCCCCCCCO
Q9	CCCCCCCCCO
Q18	CCCCCCCCCCCCCCCCCCO
9OSW1	CCCCCCCCCOS(C)(=O)=O
ZSWO8	CCCCCCCCOS(N)(=O)=O
Q14	CCCCCCCCCCCCCCO
ZSWO9	CCCCCCCCCOS(N)(=O)=O
Q13	CCCCCCCCCCCCCO
1SW1	CS(C)(=O)=O
Q8	CCCCCCCCO
1VO2SW1	CC(=O)OCCS(C)(=O)=O
Q16	CCCCCCCCCCCCCCCCO
VH1UU1	C#CC=O
Q15	CCCCCCCCCCCCCCCO
G1V2U7	CCCCCC/C=C/CC(=O)CCl
2M3M8M3M2	CCNCCCNCCCCCCCCNCCCNCC
VH1U1	C=CC=O
1M3M3M1	CNCCCNCCCNC
4M3M8M3M4	CCCCNCCCNCCCCCCCCNCCCNCCCC
Z3S3Z	NCCCSCCCN
1M3M8M3M1	CNCCCNCCCCCCCCNCCCNC
Z3M3O3M3Z	NCCCNCCCOCCCNCCCN
1U1U2M3M8M3M2U1U1	C=C=CCNCCCNCCCCCCCCNCCCNCC=C=C
Z3M8M3Z	NCCCNCCCCCCCCNCCCN
Z3M3Z	NCCCNCCCN
Z8M3Z	NCCCCCCCCNCCCN
G1V2UU7	CCCCCCC#CCC(=O)CCl
Z3M8M3Z &Z4M3Z	NCCCCNCCCN.NCCCNCCCCCCCCNCCCN
1M8M1	CNCCCCCCCCNC
Z4S3Z	NCCCCSCCCN
QMV1	CC(=O)NO
Z3O3Z	NCCCOCCCN
Z1VQ	NCC(=O)O
Z7Z	NCCCCCCCN
Z8Z	NCCCCCCCCN
Z2U1VQ	NC/C=C\C(=O)O
12H	CCCCCCCCCCCC
Z3SW3Z	NCCCS(=O)(=O)CCCN
Q3MV15	CCCCCCCCCCCCCCCC(=O)NCCCO
1U4U1	C=CCCC=C
ZV15	CCCCCCCCCCCCCCCC(N)=O
15VM2	CCCCCCCCCCCCCCCC(=O)NCC
3M3M3M3	CCCNCCCNCCCNCCC
15VM4	CCCCCCCCCCCCCCCC(=O)NCCCC
15VM2U1	C=CCNC(=O)CCCCCCCCCCCCCCC
15VMO1	CCCCCCCCCCCCCCCC(=O)NOC
G3MV15	CCCCCCCCCCCCCCCC(=O)NCCCCl
Z4M4M3	CCCNCCCCNCCCCN
Z2U1VQ	NC/C=C/C(=O)O
2M5M5M2	CCNCCCCCNCCCCCNCC
G2MV15	CCCCCCCCCCCCCCCC(=O)NCCCl
3M5M4M3	CCCNCCCCCNCCCCNCCC
E2MV15	CCCCCCCCCCCCCCCC(=O)NCCBr
Z5M5Z	NCCCCCNCCCCCN
Z4M4Z	NCCCCNCCCCN
15VM1	CCCCCCCCCCCCCCCC(=O)NC
Z4M3M3	CCCNCCCNCCCCN
3M4M4M3	CCCNCCCCNCCCCNCCC
Z3M4M2	CCNCCCCNCCCN
15MV1OV1	CCCCCCCCCCCCCCCNC(=O)COC(C)=O
Z4M3M2	CCNCCCNCCCCN
2M4M4M2	CCNCCCCNCCCCNCC
Z5M4Z	NCCCCCNCCCCN
Z2Z	NCCN
G2MVS1VO2	CCOC(=O)CSC(=O)NCCCl
1M4M3M1	CNCCCCNCCCNC
1M4M4M1	CNCCCCNCCCCNC
15VM3	CCCCCCCCCCCCCCCC(=O)NCCC
2M5M4M2	CCNCCCCCNCCCCNCC
1M5M4M1	CNCCCCCNCCCCNC
2M4M5M4M2	CCNCCCCNCCCCCNCCCCNCC
1M5M5M1	CNCCCCCNCCCCCNC
Z3M3M2	CCNCCCNCCCN
2M5M4M5M2	CCNCCCCCNCCCCNCCCCCNCC
3M5M5M3	CCCNCCCCCNCCCCCNCCC
Z3M3M3	CCCNCCCNCCCN
1SWO4OSW1	CS(=O)(=O)OCCCCOS(C)(=O)=O
Q2SVM2G	O=C(NCCCl)SCCO
2M3M3M2	CCNCCCNCCCNCC
E2OV1	CC(=O)OCCBr
F5	CCCCCF
1VO2S1	CSCCOC(C)=O
Z1	CN
VHO2	CCOC=O
WN2OV1	CC(=O)OCC[N+](=O)[O-]
VHM7	CCCCCCCNC=O
QV6S10	CCCCCCCCCCSCCCCCCC(=O)O
2VO2	CCOC(=O)CC
2M3M3M3M2	CCNCCCNCCCNCCCNCC
QV7S9	CCCCCCCCCSCCCCCCCC(=O)O
3V1	CCCC(C)=O
VHM4	CCCCNC=O
3OV1	CCCOC(C)=O
3VO2	CCCC(=O)OCC
NC1	CC#N
Q2M2M2Q	OCCNCCNCCO
G4	CCCCCl
QV17	CCCCCCCCCCCCCCCCCC(=O)O
QV9S7	CCCCCCCSCCCCCCCCCC(=O)O
Z4Z	NCCCCN
QV8S8	CCCCCCCCSCCCCCCCCC(=O)O
2V2	CCC(=O)CC
QV2O2I	O=C(O)CCOCCI
G1G	ClCCl
G2	CCCl
QV1OVM1U2U1	C=C/C=C/NC(=O)OCC(=O)O
QVV1V1	CC(=O)CC(=O)C(=O)O
8V1	CCCCCCCCC(C)=O
4VO2	CCCCC(=O)OCC
E1	CBr
5OV1	CCCCCOC(C)=O
4O4	CCCCOCCCC
QV2VMQ	O=C(O)CCC(=O)NO
2OV1U1	C=CC(=O)OCC
ZVMZ	NNC(N)=O
Z1VM1VM1VQ	NCC(=O)NCC(=O)NCC(=O)O
2OV1UU1	C#CC(=O)OCC
G2M2M2G	ClCCNCCNCCCl
2M2M2	CCNCCNCC
QV11Q	O=C(O)CCCCCCCCCCCO
1VO1V1OV1	CC(=O)OCC(=O)COC(C)=O
2OVOVO2	CCOC(=O)OC(=O)OCC
NCMV1	CC(=O)NC#N
Z18	CCCCCCCCCCCCCCCCCCN
ZCN	N#CN
QV11MV1E	O=C(O)CCCCCCCCCCCNC(=O)CBr
QV6MV1E	O=C(O)CCCCCCNC(=O)CBr
Z2U1	C=CCN
QV7MV1E	O=C(O)CCCCCCCNC(=O)CBr
Z3M4M3MV17	CCCCCCCCCCCCCCCCCC(=O)NCCCNCCCCNCCCN
6U3U3U3U5O1	CCCCC/C=C\C/C=C\C/C=C\C/C=C\CCCCOC
Q3V8U3U6	CCCCC/C=C\C/C=C\CCCCCCCC(=O)CCCO
ZV1E	NC(=O)CBr
QV10MV1E	O=C(O)CCCCCCCCCCNC(=O)CBr
Z3M4M3MV15	CCCCCCCCCCCCCCCC(=O)NCCCNCCCCNCCCN
6U3U3U3U4MVM3	CCCCC/C=C\C/C=C\C/C=C\C/C=C\CCCNC(=O)NCCC
6U3U3U3U5O2U1	C=CCOCCCC/C=C\C/C=C\C/C=C\C/C=C\CCCCC
Q2OV4U3U3U3U6	CCCCC/C=C\C/C=C\C/C=C\C/C=C\CCCC(=O)OCCO
ZV1U2	C/C=C/C(N)=O
1VM2VM2MV1	CC(=O)NCCNC(=O)CCNC(C)=O
Z2SS2Z	NCCSSCCN
6U3U3U3U4MVM2O1	CCCCC/C=C\C/C=C\C/C=C\C/C=C\CCCNC(=O)NCCOC
F2O5U3U3U3U6	CCCCC/C=C\C/C=C\C/C=C\C/C=C\CCCCOCCF
Z4MV3Z &GH &GH	Cl.Cl.NCCCCNC(=O)CCCN
1U2M4M1	C=CCNCCCCNC
Z3VM4MV3Z &GH &GH	Cl.Cl.NCCCC(=O)NCCCCNC(=O)CCCN
QV1E	O=C(O)CBr
6U3U3U3U4MVM2	CCCCC/C=C\C/C=C\C/C=C\C/C=C\CCCNC(=O)NCC
Z4M2U1U1	C=C=CCNCCCCN
1M4M2UU1	C#CCNCCCCNC
Z3VM4MV1 &GH	CC(=O)NCCCCNC(=O)CCCN.Cl
F2OVM4U3U3U3U6	CCCCC/C=C\C/C=C\C/C=C\C/C=C\CCCNC(=O)OCCF
6U3U3U3U5O2	CCCCC/C=C\C/C=C\C/C=C\C/C=C\CCCCOCC
Q2MVM4U3U3U3U6	CCCCC/C=C\C/C=C\C/C=C\C/C=C\CCCNC(=O)NCCO
6U3U3U3U5OVM3	CCCCC/C=C\C/C=C\C/C=C\C/C=C\CCCCOC(=O)NCCC
6U3U3U3U4MVO2	CCCCC/C=C\C/C=C\C/C=C\C/C=C\CCCNC(=O)OCC
Z3VM6MV3Z &GH &GH	Cl.Cl.NCCCC(=O)NCCCCCCNC(=O)CCCN
6U3U3U3U5O3	CCCCC/C=C\C/C=C\C/C=C\C/C=C\CCCCOCCC
Z4M2U1	C=CCNCCCCN
Z3VM2MV3Z &GH &GH	Cl.Cl.NCCCC(=O)NCCNC(=O)CCCN
F2MVM4U3U3U3U6	CCCCC/C=C\C/C=C\C/C=C\C/C=C\CCCNC(=O)NCCF
1M4M1	CNCCCCNC
1VM2VM2MV2MV1	CC(=O)NCCC(=O)NCCNC(=O)CCNC(C)=O
Z3M4M3M3MV15	CCCCCCCCCCCCCCCC(=O)NCCCNCCCNCCCCNCCCN
ZVZ	NC(N)=O
ZSW1S8	CCCCCCCCSCS(N)(=O)=O
Z2M2M2M2M2Z	NCCNCCNCCNCCNCCN
ZV8U3U6	CCCCC/C=C\C/C=C\CCCCCCCC(N)=O
ZV4U3U3U3U3U3	CC/C=C/C/C=C/C/C=C/C/C=C/C/C=C/CCCC(N)=O
ZSW1SW1O2O2O1	COCCOCCOCS(=O)(=O)CS(N)(=O)=O
Z1VM2SV2 &EH	Br.CCC(=O)SCCNC(=O)CN
QV2MV1VMQ	O=C(O)CCNC(=O)CC(=O)NO
ZSWQ	NS(=O)(=O)O
ZSW2	CCS(N)(=O)=O
Z3VM2SS2MV3Z &EH &EH	Br.Br.NCCCC(=O)NCCSSCCNC(=O)CCCN
Z2M2	CCNCCN
Z12Z	NCCCCCCCCCCCCN
Z3VM2SV1 &EH	Br.CC(=O)SCCNC(=O)CCCN
-LI- &G	[Cl-].[Li+]
QQ	OO
ZV1M5	CCCCCNCC(N)=O
Q1U1	C=CO
Z3M5VMQ	NCCCNCCCCCC(=O)NO
Z3M10M3Z	NCCCNCCCCCCCCCCNCCCN
2M4M4M4M2	CCNCCCCNCCCCNCCCCNCC
12OV1MV11	CCCCCCCCCCCCOC(=O)CNC(=O)CCCCCCCCCCC
SH2VM1VQ	O=C(O)CNC(=O)CCS
Z3M4MV1	CC(=O)NCCCCNCCCN
Z1V1M8M1V1Z	NCC(=O)CNCCCCCCCCNCC(=O)CN
Z3M5VQ	NCCCNCCCCCC(=O)O
SH5VQ	O=C(O)CCCCCS
3M3M7M3M3	CCCNCCCNCCCCCCCNCCCNCCC
1M3M3M3M1	CNCCCNCCCNCCCNC
SH2VM2VQ	O=C(O)CCNC(=O)CCS
Z3M9M3Z	NCCCNCCCCCCCCCNCCCN
SH2V2VQ	O=C(O)CCC(=O)CCS
QV15	CCCCCCCCCCCCCCCC(=O)O
Z3M3M3M2	CCNCCCNCCCNCCCN
Z5VQ	NCCCCCC(=O)O
Z3M7M3Z	NCCCNCCCCCCCNCCCN
1M1V1M7M1V1M1	CNCC(=O)CNCCCCCCCNCC(=O)CNC
2M4M3M4M2	CCNCCCCNCCCNCCCCNCC
2M3M7M3M2	CCNCCCNCCCCCCCNCCCNCC
Z4M4M4M2	CCNCCCCNCCCCNCCCCN
Z4MV1	CC(=O)NCCCCN
1M4M4M4M1	CNCCCCNCCCCNCCCCNC
Z3M4M3M2	CCNCCCNCCCCNCCCN
SHCN	N#CS
4M3M4M3M4	CCCCNCCCNCCCCNCCCNCCCC
ZV6U11	CCCCCCCCCC/C=C\CCCCCC(N)=O
ZV8U7	CCCCCC/C=C/CCCCCCCC(N)=O
2M4M4M3M2	CCNCCCCNCCCCNCCCNCC
ZV14U3	CC/C=C\CCCCCCCCCCCCCC(N)=O
ZV8U9	CCCCCCCC/C=C/CCCCCCCC(N)=O
Z4M4M4Z	NCCCCNCCCCNCCCCN
2M3M3M3M2UU1	C#CCNCCCNCCCNCCCNCC
ZV1Z	NCC(N)=O
ZV12U9	CCCCCCCC/C=C/CCCCCCCCCCCC(N)=O
Q3M3M3M2	CCNCCCNCCCNCCCO
ZV17	CCCCCCCCCCCCCCCCCC(N)=O
QV10U2U1V5	CCCCCC(=O)/C=C/C=C\CCCCCCCCCC(=O)O
Z5M3Z	NCCCCCNCCCN
ZV12U5	CCCC/C=C\CCCCCCCCCCCC(N)=O
QVVM2VQ	O=C(O)CCNC(=O)C(=O)O
ZV13	CCCCCCCCCCCCCC(N)=O
ZV4U15	CCCCCCCCCCCCCC/C=C\CCCC(N)=O
ZV10U3U6	CCCCC/C=C/C/C=C/CCCCCCCCCC(N)=O
ZV10U3U3U3	CC/C=C/C/C=C/C/C=C/CCCCCCCCCC(N)=O
ZV14U9	CCCCCCCC/C=C/CCCCCCCCCCCCCC(N)=O
ZVO7U9	CCCCCCCC/C=C/CCCCCCOC(N)=O
QV10UU2U7	CCCCCC/C=C/C#CCCCCCCCCCC(=O)O
QV9UU2U7	CCCCCC/C=C/C#CCCCCCCCCC(=O)O
2OV2MVVO1	CCOC(=O)CCNC(=O)C(=O)OC
ZV5U12	CCCCCCCCCCC/C=C\CCCCC(N)=O
ZVM7U9	CCCCCCCC/C=C/CCCCCCNC(N)=O
QV1MVVO1	COC(=O)C(=O)NCC(=O)O
ZV11U6	CCCCC/C=C\CCCCCCCCCCC(N)=O
ZV12U7	CCCCCC/C=C\CCCCCCCCCCCC(N)=O
QVVM1VQ	O=C(O)CNC(=O)C(=O)O
2M3M3M3M2UU1 &EH &EH &EH &EH	Br.Br.Br.Br.C#CCNCCCNCCCNCCCNCC
Z3M3M3Z	NCCCNCCCNCCCN
1OVVM1VO1	COC(=O)CNC(=O)C(=O)OC
1SWMV1MVVO1	COC(=O)C(=O)NCC(=O)NS(C)(=O)=O
FSW6	CCCCCCS(=O)(=O)F
FSW16	CCCCCCCCCCCCCCCCS(=O)(=O)F
QV3MVV14	CCCCCCCCCCCCCCC(=O)C(=O)NCCCC(=O)O
QV3MVV6	CCCCCCC(=O)C(=O)NCCCC(=O)O
QMSW1	CS(=O)(=O)NO
FSW12	CCCCCCCCCCCCS(=O)(=O)F
14VVM9U9	CCCCCCCC/C=C\CCCCCCCCNC(=O)C(=O)CCCCCCCCCCCCCC
14VVM6	CCCCCCCCCCCCCCC(=O)C(=O)NCCCCCC
ZVV13	CCCCCCCCCCCCCC(=O)C(N)=O
2M3M4M3M2 &EH &EH &EH &EH	Br.Br.Br.Br.CCNCCCNCCCCNCCCNCC
9U9MVV6	CCCCCCCC/C=C\CCCCCCCCNC(=O)C(=O)CCCCCC
Z8M8Z	NCCCCCCCCNCCCCCCCCN
Z1VM1VM2SS2MV1MV1Z	NCC(=O)NCC(=O)NCCSSCCNC(=O)CNC(=O)CN
Z7M2	CCNCCCCCCCN
Q2M1	CNCCO
Q2MV8U3U3U6	CCCCC/C=C\C/C=C\C/C=C\CCCCCCCC(=O)NCCO
Z2Q	NCCO
Z1VM12	CCCCCCCCCCCCNC(=O)CN
Z3OM3Z	NCCCNOCCCN
ZZ	NN
QV12	CCCCCCCCCCCCC(=O)O
QV10	CCCCCCCCCCC(=O)O
QV9	CCCCCCCCCC(=O)O
Z1VM1VM12	CCCCCCCCCCCCNC(=O)CNC(=O)CN
QV8	CCCCCCCCC(=O)O
Z2M12	CCCCCCCCCCCCNCCN
QV11	CCCCCCCCCCCC(=O)O
-KA- &I	[I-].[K+]
Z14 &EH	Br.CCCCCCCCCCCCCCN
Z12	CCCCCCCCCCCCN
Z10	CCCCCCCCCCN
Z14	CCCCCCCCCCCCCCN
Z20	CCCCCCCCCCCCCCCCCCCCN
4MVO1UU2I	CCCCNC(=O)OC#CCI
8SWMSW1	CCCCCCCCS(=O)(=O)NS(C)(=O)=O
QV1SW8	CCCCCCCCS(=O)(=O)CC(=O)O
ZV2SW10	CCCCCCCCCCS(=O)(=O)CCC(N)=O
QV13	CCCCCCCCCCCCCC(=O)O
ZV1SW6	CCCCCCS(=O)(=O)CC(N)=O
ZV1SW8	CCCCCCCCS(=O)(=O)CC(N)=O
ZSWMSW8	CCCCCCCCS(=O)(=O)NS(N)(=O)=O
QV4VQ	O=C(O)CCCCC(=O)O
ZVMSW8	CCCCCCCCS(=O)(=O)NC(N)=O
F2MV4U3U3U3U5	CCCC/C=C\C/C=C\C/C=C\C/C=C\CCCC(=O)NCCF
ZV1SW10	CCCCCCCCCCS(=O)(=O)CC(N)=O
ZV1SW1U8	CCCCCCC/C=C/S(=O)(=O)CC(N)=O
FSW5U3U3U3U6	CCCCC/C=C\C/C=C\C/C=C\C/C=C\CCCCS(=O)(=O)F
QV4VO3U3U8	CCCCCCC/C=C\C/C=C\CCOC(=O)CCCCC(=O)O
ZV1O10	CCCCCCCCCCOCC(N)=O
Q2O1VO3U3U9	CCCCCCCC/C=C\C/C=C\CCOC(=O)COCCO
Z18 &EH	Br.CCCCCCCCCCCCCCCCCCN
Z12 &GH	CCCCCCCCCCCCN.Cl
ZV1SW2O2O2	CCOCCOCCS(=O)(=O)CC(N)=O
F1F	FCF
QV2S1	CSCCC(=O)O
SH1VQ	O=C(O)CS
1S2V1VO1	COC(=O)CC(=O)CCSC
QV4VO3U3U7	CCCCCC/C=C\C/C=C\CCOC(=O)CCCCC(=O)O
QV4VO3U3U6	CCCCC/C=C\C/C=C\CCOC(=O)CCCCC(=O)O
MUCM	N=C=N
ZV1SW7	CCCCCCCS(=O)(=O)CC(N)=O
QV1U3	CC/C=C\C(=O)O
Q2F	OCCF
Z3Q	NCCCO
QV1U3	CC/C=C/C(=O)O
ZV1SW12	CCCCCCCCCCCCS(=O)(=O)CC(N)=O
1I	CI
Q2U2	C/C=C\CO
1U1U1	C=C=C
3U1	C=CCC
2U1	C=CC
G1	CCl
1U1	C=C
VHQ	O=CO
2O1U1	C=COCC
F1	CF
Q4S1	CSCCCCO
QV4VO3U3U10	CCCCCCCCC/C=C\C/C=C\CCOC(=O)CCCCC(=O)O
2S2	CCSCC
Q2M12	CCCCCCCCCCCCNCCO
2UU1	C#CC
Q2U2	C/C=C/CO
2UU2	CC#CC
12M2O1	CCCCCCCCCCCCNCCOC
1M2SWS2M1	CNCCSS(=O)(=O)CCNC
1O1	COC
14VVM5	CCCCCCCCCCCCCCC(=O)C(=O)NCCCCC
6SS6	CCCCCCSSCCCCCC
1M1	CNC
Q2MV4U3U3U3U8	CCCCCCC/C=C\C/C=C\C/C=C\C/C=C\CCCC(=O)NCCO
Q2O2	CCOCCO
1S2VO1	COC(=O)CCSC
Q2M2Q	OCCNCCO
9U9MVV5	CCCCCCCC/C=C\CCCCCCCCNC(=O)C(=O)CCCCC
NC2S1	CSCCC#N
Q2MV4U3U3U3U9	CCCCCCCC/C=C\C/C=C\C/C=C\C/C=C\CCCC(=O)NCCO
QV3MV15	CCCCCCCCCCCCCCCC(=O)NCCCC(=O)O
Q2MV4U3U3U3U10	CCCCCCCCC/C=C\C/C=C\C/C=C\C/C=C\CCCC(=O)NCCO
Q2MV10U3U6	CCCCC/C=C\C/C=C\CCCCCCCCCC(=O)NCCO
Q2MV7U3U3U6	CCCCC/C=C\C/C=C\C/C=C\CCCCCCC(=O)NCCO
1VM2SSW4SWS2MV1	CC(=O)NCCSS(=O)(=O)CCCCS(=O)(=O)SCCNC(C)=O
2M2	CCNCC
Z3M3M3MV1	CC(=O)NCCCNCCCNCCCN
Z3M4M3MV5	CCCCCC(=O)NCCCNCCCCNCCCN
4OV1SS1VO4	CCCCOC(=O)CSSCC(=O)OCCCC
14VVM3VO1	CCCCCCCCCCCCCCC(=O)C(=O)NCCCC(=O)OC
1U2SSS2U1	C=CCSSSCC=C
Z3M4M3MV1Z	NCCCNCCCCNCCCNC(=O)CN
ZVQ	NC(=O)O
ZV1MV1Z	NCC(=O)NCC(N)=O
2M4M2UU2M4M2	CCNCCCCNCC#CCNCCCCNCC
Z3M4M3MV6	CCCCCCC(=O)NCCCNCCCCNCCCN
2M2U2M2U2M2U2M2	CCNC/C=C\CNC/C=C\CNC/C=C\CNCC
9O3U7VMSW1	CCCCCCCCCOCC/C=C\CCCCCCC(=O)NS(C)(=O)=O
2M2U2M4M2U2M2	CCNC/C=C\CNCCCCNC/C=C\CNCC
Z3M4M3MV8VM3M4M3Z	NCCCNCCCCNCCCNC(=O)CCCCCCCCC(=O)NCCCNCCCCNCCCN
ZMV1MV1MV1Z	NCC(=O)NCC(=O)NCC(=O)NN
Z3M4M3MV3VM3M4M3Z	NCCCNCCCCNCCCNC(=O)CCCC(=O)NCCCNCCCCNCCCN
ZMV1MV1Z	NCC(=O)NCC(=O)NN
QV7U3O9Q	O=C(O)CCCCCC/C=C\CCOCCCCCCCCCO
2M4M2U2M2U2M2	CCNC/C=C\CNC/C=C\CNCCCCNCC
Z6M2SS2M6Z	NCCCCCCNCCSSCCNCCCCCCN
Z3M4M3MV2VM3M4M3Z	NCCCNCCCCNCCCNC(=O)CCC(=O)NCCCNCCCCNCCCN
QV7U3O9	CCCCCCCCCOCC/C=C\CCCCCCC(=O)O
2M4M2U2M4M2	CCNCCCCNC/C=C/CNCCCCNCC
Z3M4M3MV1	CC(=O)NCCCNCCCCNCCCN
2M4M2U2M2U2M4M2	CCNCCCCNC/C=C\CNC/C=C\CNCCCCNCC
Z3M4M3MV7VM3M4M3Z	NCCCNCCCCNCCCNC(=O)CCCCCCCC(=O)NCCCNCCCCNCCCN
Z3M4M3MV4VM3M4M3Z	NCCCNCCCCNCCCNC(=O)CCCCC(=O)NCCCNCCCCNCCCN
QV2U3U6U6	CCCCC/C=C\CCCC/C=C\C/C=C\CC(=O)O
11H	CCCCCCCCCCC
2M4M2U2M2U2M2U2M2	CCNC/C=C\CNC/C=C\CNC/C=C\CNCCCCNCC
2M4M4M4M2U2M2	CCNC/C=C\CNCCCCNCCCCNCCCCNCC
8H	CCCCCCCC
2M4M4M2U2M4M2	CCNCCCCNC/C=C\CNCCCCNCCCCNCC
4M4M4M4M4M2	CCCCNCCCCNCCCCNCCCCNCCCCNCC
16H	CCCCCCCCCCCCCCCC
2M2U2M4M2U2M2U2M2	CCNC/C=C\CNC/C=C\CNCCCCNC/C=C\CNCC
2M2U2M2U2M2U2M2U2M2	CCNC/C=C\CNC/C=C\CNC/C=C\CNC/C=C\CNCC
4H	CCCC
10H	CCCCCCCCCC
2M4M4M2U2M2U2M2	CCNC/C=C\CNC/C=C\CNCCCCNCCCCNCC
7H	CCCCCCC
2H	CC
ZMVMQ	NNC(=O)NO
2M4M2U2M4M2U2M2	CCNC/C=C\CNCCCCNC/C=C\CNCCCCNCC
5MVM5U7VMSW1	CCCCCNC(=O)NCCCC/C=C\CCCCCCC(=O)NS(C)(=O)=O
QV1O5U5MVM5	CCCCCNC(=O)NCCCC/C=C\CCCCOCC(=O)O
14H	CCCCCCCCCCCCCC
3H	CCC
E2OV15	CCCCCCCCCCCCCCCC(=O)OCCBr
13H	CCCCCCCCCCCCC
Q4UU2UU2U2U7	CCCCCC/C=C/C=C/C#CC#CCCCO
16OV1	CCCCCCCCCCCCCCCCOC(C)=O
Z2M2M2M2Z	NCCNCCNCCNCCN
G2OV15	CCCCCCCCCCCCCCCC(=O)OCCCl
QV7VQ	O=C(O)CCCCCCCC(=O)O
Q4UU2UU2U2U1V5	CCCCCC(=O)/C=C/C=C/C#CC#CCCCO
QV1M5	CCCCCNCC(=O)O
NC1M5	CCCCCNCC#N
16OV2	CCCCCCCCCCCCCCCCOC(=O)CC
NN	N#N
Q4UU2UU1V1U8	CCCCCCC/C=C\C(=O)C#CC#CCCCO
Z1V2VO2O2O2 &GH	CCOCCOCCOC(=O)CCC(=O)CN.Cl
E	[Br-]
Z1V2VO2O1 &GH	COCCOC(=O)CCC(=O)CN.Cl
2M3M2U2M3M2	CCNCCCNC/C=C\CNCCCNCC
O1	C=O
2M3M2UU2M3M2	CCNCCCNCC#CCNCCCNCC
Z1V2VO2O2 &GH	CCOCCOC(=O)CCC(=O)CN.Cl
F	[F-]
2M3M2U2M3M2	CCNCCCNC/C=C/CNCCCNCC
I	[I-]
QM1	CNO
Z1V2VO2O2O2O2 &GH	CCOCCOCCOCCOC(=O)CCC(=O)CN.Cl
Q5MV4U3U3U3U6	CCCCC/C=C\C/C=C\C/C=C\C/C=C\CCCC(=O)NCCCCCO
QVVQ	O=C(O)C(=O)O
QV1O2Q	O=C(O)COCCO
ZSWO2	CCOS(N)(=O)=O
Z3SWQ	NCCCS(=O)(=O)O
G2MV4U3U3U3U6	CCCCC/C=C\C/C=C\C/C=C\C/C=C\CCCC(=O)NCCCl
ZSWO1	COS(N)(=O)=O
ZSWO4	CCCCOS(N)(=O)=O
Q2VM5U3U3U3U6	CCCCC/C=C\C/C=C\C/C=C\C/C=C\CCCCNC(=O)CCO
G3MV4U3U3U3U6	CCCCC/C=C\C/C=C\C/C=C\C/C=C\CCCC(=O)NCCCCl
G1OV6	CCCCCCC(=O)OCCl
6U3U3U3U5MV1OV1	CCCCC/C=C\C/C=C\C/C=C\C/C=C\CCCCNC(=O)COC(C)=O
Z4M3M3Z	NCCCCNCCCNCCCN
6SW1V1	CCCCCCS(=O)(=O)CC(C)=O
ZSWO14	CCCCCCCCCCCCCCOS(N)(=O)=O
Z2VM2VQ	NCCC(=O)NCCC(=O)O
ZSWO10	CCCCCCCCCCOS(N)(=O)=O
6S1V1	CCCCCCSCC(C)=O
ZSWO12	CCCCCCCCCCCCOS(N)(=O)=O
ZSWO16	CCCCCCCCCCCCCCCCOS(N)(=O)=O
ZSWO3UU1	C#CCCOS(N)(=O)=O
QMVO2	CCOC(=O)NO
6O1V1	CCCCCCOCC(C)=O
SH6	CCCCCCS
F1V8	CCCCCCCCC(=O)CF
E5	CCCCCBr
E1V1VO7	CCCCCCCOC(=O)CC(=O)CBr
E8	CCCCCCCCBr
G6	CCCCCCCl
G3E	ClCCCBr
E2	CCBr
Z2VM1VQ	NCCC(=O)NCC(=O)O
E1V8U9	CCCCCCCC/C=C\CCCCCCCC(=O)CBr
F2OSW1SW1	CS(=O)(=O)CS(=O)(=O)OCCF
Q2MV5U3U3U3U3	CC/C=C/C/C=C\C/C=C\C/C=C\CCCCC(=O)NCCO
G8	CCCCCCCCCl
G1U1G	Cl/C=C/Cl
8V1V1	CCCCCCCCC(=O)CC(C)=O
G3G	ClCCCCl
Q2MV10U3U3U3	CC/C=C/C/C=C\C/C=C\CCCCCCCCCC(=O)NCCO
G2E	ClCCBr
ZM2VQ	NNCCC(=O)O
ZM1	CNN
QV3MV11	CCCCCCCCCCCC(=O)NCCCC(=O)O
E4	CCCCBr
Q2O2O2OV7U5MVM5	CCCCCNC(=O)NCCCC/C=C\CCCCCCC(=O)OCCOCCOCCO
Q4MV4U3U3U3U6	CCCCC/C=C\C/C=C\C/C=C\C/C=C\CCCC(=O)NCCCCO
ZV1F	NC(=O)CF
Q2O2O2OV7U5MVVM4	CCCCNC(=O)C(=O)NCCCC/C=C\CCCCCCC(=O)OCCOCCOCCO
Q2MV8U3U3U3	CC/C=C/C/C=C\C/C=C\CCCCCCCC(=O)NCCO
QV1MV4U3U3U3U6	CCCCC/C=C\C/C=C\C/C=C\C/C=C\CCCC(=O)NCC(=O)O
G1SWO2E	O=S(=O)(CCl)OCCBr
Q2MV10U9	CCCCCCCC/C=C\CCCCCCCCCC(=O)NCCO
Q2MV3U3U3U3U3U3U3	CC/C=C/C/C=C\C/C=C\C/C=C\C/C=C\C/C=C/CCC(=O)NCCO
Q2MV4U3U3U3U3U3	CC/C=C/C/C=C\C/C=C\C/C=C\C/C=C/CCCC(=O)NCCO
1U1SW1	C=CS(C)(=O)=O
E2OSW1SW1	CS(=O)(=O)CS(=O)(=O)OCCBr
2OSW1SW1	CCOS(=O)(=O)CS(C)(=O)=O
1MM1	CNNC
2OSWO2	CCOS(=O)(=O)OCC
1O2UU1	C#CCOC
1OSWO1	COS(=O)(=O)OC
G2MVM2G	O=C(NCCCl)NCCCl
6U3U3U2U1V3VO1	CCCCC/C=C\C/C=C\C/C=C\C=C\C(=O)CCCC(=O)OC
SH3VQ	O=C(O)CCCS
QV12O1	COCCCCCCCCCCCCC(=O)O
2OV1V1	CCOC(=O)CC(C)=O
ZV2Q	NC(=O)CCO
ZSWO3OSWZ	NS(=O)(=O)OCCCOS(N)(=O)=O
ZSWM4	CCCCNS(N)(=O)=O
VHV1	CC(=O)C=O
QV17U1I	O=C(O)CCCCCCCCCCCCCCCC/C=C/I
ZV2G	NC(=O)CCCl
Q2MV17	CCCCCCCCCCCCCCCCCC(=O)NCCO
2VVO2	CCOC(=O)C(=O)CC
ZSWO10OSWZ	NS(=O)(=O)OCCCCCCCCCCOS(N)(=O)=O
QVV2	CCC(=O)C(=O)O
ZV1S1VZ	NC(=O)CSCC(N)=O
VH1	CC=O
1U2S2U1	C=CCSCC=C
Q4Q	OCCCCO
1SWO2OSW1	CS(=O)(=O)OCCOS(C)(=O)=O
ZV1O1	COCC(N)=O
5VVO2	CCCCCC(=O)C(=O)OCC
ZSWO2OSWZ	NS(=O)(=O)OCCOS(N)(=O)=O
ZV5Q	NC(=O)CCCCCO
QV1MV1MV1	CC(=O)NCC(=O)NCC(=O)O
ZV3Q	NC(=O)CCCO
QV1MV1MV1MV1	CC(=O)NCC(=O)NCC(=O)NCC(=O)O
2OVV1	CCOC(=O)C(C)=O
G1V1VO1	COC(=O)CC(=O)CCl
Z3M5V1	CC(=O)CCCCCNCCCN
QV17MVM2	CCNC(=O)NCCCCCCCCCCCCCCCCCC(=O)O
Z6MV1G	NCCCCCCNC(=O)CCl
QV16U1I	O=C(O)CCCCCCCCCCCCCCC/C=C/I
ZV4Q	NC(=O)CCCCO
Z3Z	NCCCN
Z3M1	CNCCCN
QV3SCN	N#CSCCCC(=O)O
2U1SW1U2U2U1	C=C/C=C/C=C/S(=O)(=O)/C=C/C
Z8MVO1	COC(=O)NCCCCCCCCN
Q4SCN	N#CSCCCCO
NCS2CN	N#CCCSC#N
Z8MV1	CC(=O)NCCCCCCCCN
1M3M1	CNCCCNC
Z1V1Z	NCC(=O)CN
3M4MV1	CCCNCCCCNC(C)=O
Z4M3MV1	CC(=O)NCCCNCCCCN
2OV1VO2	CCOC(=O)CC(=O)OCC
Z6MV1	CC(=O)NCCCCCCN
Q5SCN	N#CSCCCCCO
Z4MV3	CCCC(=O)NCCCCN
Z10MV1	CC(=O)NCCCCCCCCCCN
10SWMV1	CCCCCCCCCCS(=O)(=O)NC(C)=O
2OV2V1U1VO2	CCOC(=O)/C=C/C(=O)CCC(=O)OCC
QVV1E	O=C(O)C(=O)CBr
Z8MSW1	CS(=O)(=O)NCCCCCCCCN
Z5V1	CC(=O)CCCCCN
2U1V1U2U2U1	C=C/C=C\C=C\C(=O)/C=C/C
QV4U3U3U3U3U3U3	CC/C=C\C/C=C\C/C=C\C/C=C\C/C=C\C/C=C\CCCC(=O)O
3U3U3U3U3U3U1V2VO1	CC/C=C\C/C=C\C/C=C\C/C=C\C/C=C\C/C=C\C(=O)CCC(=O)OC
3U3U3U3U3U3U4VO1	CC/C=C\C/C=C\C/C=C\C/C=C\C/C=C\C/C=C\CCCC(=O)OC
Q10OVM4	CCCCNC(=O)OCCCCCCCCCCO
4MVO5OVM4	CCCCNC(=O)OCCCCCOC(=O)NCCCC
Q8OVM4	CCCCNC(=O)OCCCCCCCCO
QV16UU1	C#CCCCCCCCCCCCCCCCC(=O)O
QV2V1U3U3U3U3U3U3	CC/C=C\C/C=C\C/C=C\C/C=C\C/C=C\C/C=C\C(=O)CCC(=O)O
ZSWO16OSWZ	NS(=O)(=O)OCCCCCCCCCCCCCCCCOS(N)(=O)=O
Q12OVM4	CCCCNC(=O)OCCCCCCCCCCCCO
Q5OVM4	CCCCNC(=O)OCCCCCO
Q16OVM4	CCCCNC(=O)OCCCCCCCCCCCCCCCCO
ZSWO6OSWZ	NS(=O)(=O)OCCCCCCOS(N)(=O)=O
ZSWO8OSWZ	NS(=O)(=O)OCCCCCCCCOS(N)(=O)=O
ZSWO7OSWZ	NS(=O)(=O)OCCCCCCCOS(N)(=O)=O
QVV4VQ	O=C(O)CCCCC(=O)C(=O)O
4MVO14OVM4	CCCCNC(=O)OCCCCCCCCCCCCCCOC(=O)NCCCC
Q2MV9U9	CCCCCCCC/C=C/CCCCCCCCC(=O)NCCO
Q14OVM4	CCCCNC(=O)OCCCCCCCCCCCCCCO
N1	C#N
I	[I-]
F	[F-]
4MVO10OVM4	CCCCNC(=O)OCCCCCCCCCCOC(=O)NCCCC
4MVO12OVM4	CCCCNC(=O)OCCCCCCCCCCCCOC(=O)NCCCC
18VM3M3M4M3M3MV18	CCCCCCCCCCCCCCCCCCC(=O)NCCCNCCCNCCCCNCCCNCCCNC(=O)CCCCCCCCCCCCCCCCCC
WNO3	CCCO[N+](=O)[O-]
QV1S14	CCCCCCCCCCCCCCSCC(=O)O
Z2OV4U3U3U3U6	CCCCC/C=C\C/C=C\C/C=C\C/C=C\CCCC(=O)OCCN
ZSW8	CCCCCCCCS(N)(=O)=O
Z3M4M3M3MV16	CCCCCCCCCCCCCCCCC(=O)NCCCNCCCNCCCCNCCCN
QV15MVM2	CCNC(=O)NCCCCCCCCCCCCCCCC(=O)O
QV16MVM2	CCNC(=O)NCCCCCCCCCCCCCCCCC(=O)O
QV15MVM3	CCCNC(=O)NCCCCCCCCCCCCCCCC(=O)O
QV15MVM4	CCCCNC(=O)NCCCCCCCCCCCCCCCC(=O)O
VH8U9	CCCCCCCC/C=C/CCCCCCCC=O
Q2G	OCCCl
QV15MV3	CCCC(=O)NCCCCCCCCCCCCCCCC(=O)O
QV15OVM2	CCNC(=O)OCCCCCCCCCCCCCCCC(=O)O
11VM3M3M4M3M3MV11	CCCCCCCCCCCC(=O)NCCCNCCCNCCCCNCCCNCCCNC(=O)CCCCCCCCCCC
FSW18	CCCCCCCCCCCCCCCCCCS(=O)(=O)F
Z3M4M3M3MV1	CC(=O)NCCCNCCCNCCCCNCCCN
Z3M4M3M3MV18	CCCCCCCCCCCCCCCCCCC(=O)NCCCNCCCNCCCCNCCCN
14VM3M3M4M3M3MV14	CCCCCCCCCCCCCCC(=O)NCCCNCCCNCCCCNCCCNCCCNC(=O)CCCCCCCCCCCCCC
Z3M4M3M3MV9	CCCCCCCCCC(=O)NCCCNCCCNCCCCNCCCN
Q2VV1	CC(=O)C(=O)CCO
QMSWM10	CCCCCCCCCCNS(=O)(=O)NO
2VV1	CCC(=O)C(C)=O
9VM3M3M4M3M3MV9	CCCCCCCCCC(=O)NCCCNCCCNCCCCNCCCNCCCNC(=O)CCCCCCCCC
1V1V1	CC(=O)CC(C)=O
8VM3M3M4M3M3MV8	CCCCCCCCC(=O)NCCCNCCCNCCCCNCCCNCCCNC(=O)CCCCCCCC
Z7VOM7VQ	NCCCCCCCC(=O)ONCCCCCCCC(=O)O
4V1	CCCCC(C)=O
QMSWM12	CCCCCCCCCCCCNS(=O)(=O)NO
Z7VQ	NCCCCCCCC(=O)O
18SWM3M3M4M3M3MSW18	CCCCCCCCCCCCCCCCCCS(=O)(=O)NCCCNCCCNCCCCNCCCNCCCNS(=O)(=O)CCCCCCCCCCCCCCCCCC
ZSWMQ	NS(=O)(=O)NO
12OV5OVM5VO12	CCCCCCCCCCCCOC(=O)CCCCCNC(=O)OCCCCCC(=O)OCCCCCCCCCCCC
Z2O2O1VOM2O2O1VQ	NCCOCCOCC(=O)ONCCOCCOCC(=O)O
4MSWM2VO1	CCCCNS(=O)(=O)NCCC(=O)OC
6U3U3U3U5MV2	CCCCC/C=C\C/C=C\C/C=C\C/C=C\CCCCNC(=O)CC
6U3U3U3U4MV3	CCCCC/C=C\C/C=C\C/C=C\C/C=C\CCCNC(=O)CCC
6U3U3U3U5MV3	CCCCC/C=C\C/C=C\C/C=C\C/C=C\CCCCNC(=O)CCC
2M4M4M4M4M2U2M4M4M4M4M2	CCNCCCCNCCCCNCCCCNCCCCNC/C=C/CNCCCCNCCCCNCCCCNCCCCNCC
Q2MOV4U3U3U3U6	CCCCC/C=C\C/C=C\C/C=C\C/C=C\CCCC(=O)ONCCO
12OV5MVO8	CCCCCCCCCCCCOC(=O)CCCCCNC(=O)OCCCCCCCC
12OV5MVO10	CCCCCCCCCCCCOC(=O)CCCCCNC(=O)OCCCCCCCCCC
12MV5OVO5VM12	CCCCCCCCCCCCNC(=O)CCCCCOC(=O)OCCCCCC(=O)NCCCCCCCCCCCC
Q2VM4U3U3U3U6	CCCCC/C=C\C/C=C\C/C=C\C/C=C\CCCNC(=O)CCO
9MV4OVO2	CCCCCCCCCNC(=O)CCCCOC(=O)OCC
12OV5OVO5VO12	CCCCCCCCCCCCOC(=O)CCCCCOC(=O)OCCCCCC(=O)OCCCCCCCCCCCC
10OVO5VM10	CCCCCCCCCCNC(=O)CCCCCOC(=O)OCCCCCCCCCC
10MV5OVO2	CCCCCCCCCCNC(=O)CCCCCOC(=O)OCC
Q2MOV15	CCCCCCCCCCCCCCCC(=O)ONCCO
12OV5OVO2	CCCCCCCCCCCCOC(=O)CCCCCOC(=O)OCC
9U8VVM3VO1	CCCCCCCC/C=C\CCCCCCCC(=O)C(=O)NCCCC(=O)OC
7U1V1	CCCCCC/C=C/C(C)=O
Q2OMV15	CCCCCCCCCCCCCCCC(=O)NOCCO
12OVO5VM10	CCCCCCCCCCCCOC(=O)OCCCCCC(=O)NCCCCCCCCCC
12OVM5VO12	CCCCCCCCCCCCOC(=O)CCCCCNC(=O)OCCCCCCCCCCCC
13VO1	CCCCCCCCCCCCCC(=O)OC
13VO2	CCCCCCCCCCCCCC(=O)OCC
13VO8	CCCCCCCCCCCCCC(=O)OCCCCCCCC
13VO4	CCCCCCCCCCCCCC(=O)OCCCC
12OV6OVM5VO12	CCCCCCCCCCCCOC(=O)CCCCCCOC(=O)NCCCCCC(=O)OCCCCCCCCCCCC
13VO5	CCCCCCCCCCCCCC(=O)OCCCCC
12OVO5VO12	CCCCCCCCCCCCOC(=O)CCCCCOC(=O)OCCCCCCCCCCCC
Q2OMV8U9	CCCCCCCC/C=C\CCCCCCCC(=O)NOCCO
13VO3	CCCCCCCCCCCCCC(=O)OCCC
13VO6	CCCCCCCCCCCCCC(=O)OCCCCCC
QV3MVV8U9	CCCCCCCC/C=C\CCCCCCCC(=O)C(=O)NCCCC(=O)O
13VM4	CCCCCCCCCCCCCC(=O)NCCCC
Z3M4M3MSW8	CCCCCCCCS(=O)(=O)NCCCNCCCCNCCCN
Z3M2U2M3MSW12	CCCCCCCCCCCCS(=O)(=O)NCCCNC/C=C/CNCCCN
Z1VMQ	NCC(=O)NO
10SWM3M3M4M3M3MSW10	CCCCCCCCCCS(=O)(=O)NCCCNCCCNCCCCNCCCNCCCNS(=O)(=O)CCCCCCCCCC
ZSWM14	CCCCCCCCCCCCCCNS(N)(=O)=O
Z3M3M3MSW12	CCCCCCCCCCCCS(=O)(=O)NCCCNCCCNCCCN
Z3M2U2M3MSW8	CCCCCCCCS(=O)(=O)NCCCNC/C=C/CNCCCN
Z3M4M3MSW18	CCCCCCCCCCCCCCCCCCS(=O)(=O)NCCCNCCCCNCCCN
Z3M4M3M3MSW8	CCCCCCCCS(=O)(=O)NCCCNCCCNCCCCNCCCN
Q2O2O2O2O2O2O2O2O2O2O2O2O2O2O2O2O2O2O2O2O2O2O2O15	CCCCCCCCCCCCCCCOCCOCCOCCOCCOCCOCCOCCOCCOCCOCCOCCOCCOCCOCCOCCOCCOCCOCCOCCOCCOCCOCCOCCO
Z2VMQ	NCCC(=O)NO
ZSWM12	CCCCCCCCCCCCNS(N)(=O)=O
18MSWM3	CCCCCCCCCCCCCCCCCCNS(=O)(=O)NCCC
Z3M4M3MSW12	CCCCCCCCCCCCS(=O)(=O)NCCCNCCCCNCCCN
Z2M3M2MSW8	CCCCCCCCS(=O)(=O)NCCNCCCNCCN
ZSWM18	CCCCCCCCCCCCCCCCCCNS(N)(=O)=O
ZSWM16	CCCCCCCCCCCCCCCCNS(N)(=O)=O
Z3M4M3M3MSW18	CCCCCCCCCCCCCCCCCCS(=O)(=O)NCCCNCCCNCCCCNCCCN
Z3O4O3MSW16	CCCCCCCCCCCCCCCCS(=O)(=O)NCCCOCCCCOCCCN
Z3M4M3M3MSW10	CCCCCCCCCCS(=O)(=O)NCCCNCCCNCCCCNCCCN
Z3M4M3M3MSW12	CCCCCCCCCCCCS(=O)(=O)NCCCNCCCNCCCCNCCCN
12SWM3M3M4M3M3MSW12	CCCCCCCCCCCCS(=O)(=O)NCCCNCCCNCCCCNCCCNCCCNS(=O)(=O)CCCCCCCCCCCC
Z2O2O2MV17 &GH	CCCCCCCCCCCCCCCCCC(=O)NCCOCCOCCN.Cl
QV1MV15	CCCCCCCCCCCCCCCC(=O)NCC(=O)O
QV1MV8U9	CCCCCCCC/C=C\CCCCCCCC(=O)NCC(=O)O
QV1MV8U3U6	CCCCC/C=C\C/C=C\CCCCCCCC(=O)NCC(=O)O
QV1MV5U3U3U6	CCCCC/C=C\C/C=C\C/C=C\CCCCC(=O)NCC(=O)O
E2U1U1	C=C=CCBr
QV1MV10U3U6	CCCCC/C=C\C/C=C\CCCCCCCCCC(=O)NCC(=O)O
2M4M4M4M2U2M4M4M4M2	CCNCCCCNCCCCNCCCCNC/C=C\CNCCCCNCCCCNCCCCNCC
4MSWM4	CCCCNS(=O)(=O)NCCCC
Z9UU5Z	NCCCCC#CCCCCCCCCN
Z14Z	NCCCCCCCCCCCCCCN
3MSWM3	CCCNS(=O)(=O)NCCC
Q2U1U1	C=C=CCO
QVM5VO12 &Z4VO12	CCCCCCCCCCCCOC(=O)CCCCCNC(=O)O.CCCCCCCCCCCCOC(=O)CCCCN
Q2U1	C=CCO
3SWM3MSW3	CCCS(=O)(=O)NCCCNS(=O)(=O)CCC
3SWM4MSW3	CCCS(=O)(=O)NCCCCNS(=O)(=O)CCC
4SWM2MSW4	CCCCS(=O)(=O)NCCNS(=O)(=O)CCCC
4SWM3MSW4	CCCCS(=O)(=O)NCCCNS(=O)(=O)CCCC
4SWM5MSW4	CCCCS(=O)(=O)NCCCCCNS(=O)(=O)CCCC
ZV6	CCCCCCC(N)=O
ZVMV6	CCCCCCC(=O)NC(N)=O
Q2M10	CCCCCCCCCCNCCO
Q2M16	CCCCCCCCCCCCCCCCNCCO
Q2M8	CCCCCCCCNCCO
Z2SWQ	NCCS(=O)(=O)O
ZMV1Z	NCC(=O)NN
Z2MV11	CCCCCCCCCCCC(=O)NCCN
Z4MV13	CCCCCCCCCCCCCC(=O)NCCCCN
NC1VM4	CCCCNC(=O)CC#N
2U2U1VO2U1	C=CCOC(=O)/C=C/C=C/C
G2MVMMVO1	COC(=O)NNC(=O)NCCCl
Q2MV11	CCCCCCCCCCCC(=O)NCCO
ZMV1U2U2	C/C=C/C=C/C(=O)NN
3OV1U2U2	C/C=C/C=C/C(=O)OCCC
4MV1U1	C=CC(=O)NCCCC
WNO4	CCCCO[N+](=O)[O-]
ZV1U2U2	C/C=C/C=C/C(N)=O
QV1U2U2	C/C=C/C=C/C(=O)O
G1VM4	CCCCNC(=O)CCl
3MV1U2U2	C/C=C/C=C/C(=O)NCCC
6OV1U2U2	C/C=C/C=C/C(=O)OCCCCCC
5OV1U2U2	C/C=C/C=C/C(=O)OCCCCC
2U2U1VM1	C/C=C/C=C/C(=O)NC
2U2U1VO1	C/C=C/C=C/C(=O)OC
QV8UU2UU2UU5	CCCCC#CC#CC#CCCCCCCCC(=O)O
Z4MV8U9	CCCCCCCC/C=C\CCCCCCCC(=O)NCCCCN
WNO2E	O=[N+]([O-])OCCBr
Z4MV15	CCCCCCCCCCCCCCCC(=O)NCCCCN
QV1Q	O=C(O)CO
Z3MV8U9	CCCCCCCC/C=C\CCCCCCCC(=O)NCCCN
Z4MV11	CCCCCCCCCCCC(=O)NCCCCN
Z2MV13	CCCCCCCCCCCCCC(=O)NCCN
Z2MV15	CCCCCCCCCCCCCCCC(=O)NCCN
Z2MV8U9	CCCCCCCC/C=C\CCCCCCCC(=O)NCCN
Z3MV11	CCCCCCCCCCCC(=O)NCCCN
Z3MV13	CCCCCCCCCCCCCC(=O)NCCCN
Z3MV15	CCCCCCCCCCCCCCCC(=O)NCCCN
F &-NA-	[F-].[Na+]
SH2Q	OCCS
QVM5VO11 &Z4VO11	CCCCCCCCCCCOC(=O)CCCCCNC(=O)O.CCCCCCCCCCCOC(=O)CCCCN
QVM5VO8 &Z4VO8	CCCCCCCCOC(=O)CCCCCNC(=O)O.CCCCCCCCOC(=O)CCCCN
QVM5VO9 &Z4VO9	CCCCCCCCCOC(=O)CCCCCNC(=O)O.CCCCCCCCCOC(=O)CCCCN
QV7V1U8	CCCCCCC/C=C/C(=O)CCCCCCCC(=O)O
VH1U3	CC/C=C/C=O
Z2SSW1	CS(=O)(=O)SCCN
31H	CCCCCCCCCCCCCCCCCCCCCCCCCCCCCCC
QV7U3V6	CCCCCCC(=O)CC/C=C/CCCCCCC(=O)O
QVV1S1VQ	O=C(O)CSCC(=O)C(=O)O
NCM1U1	C=CNC#N
Z3M2M3Z	NCCCNCCNCCCN
Z3M8M3M2	CCNCCCNCCCCCCCCNCCCN
2M4M4M4M2U2M4M4M4M2	CCNCCCCNCCCCNCCCCNC/C=C/CNCCCCNCCCCNCCCCNCC
ZV1V9	CCCCCCCCCC(=O)CC(N)=O
ZVMQ	NC(=O)NO
QV8U3U6	CCCCC/C=C\C/C=C\CCCCCCCC(=O)O
10MV3	CCCCCCCCCCNC(=O)CCC
ZVH	NC=O
VHM1Q	O=CNCO
QV4	CCCCC(=O)O
Z2SSW1 &EH	Br.CS(=O)(=O)SCCN
6U3U3U3U4VM2U1	C=CCNC(=O)CCC/C=C\C/C=C\C/C=C\C/C=C\CCCCC
G2MSW1G	O=S(=O)(CCl)NCCCl
1M3M4M3M1	CNCCCNCCCCNCCCNC
G2OSW1E	O=S(=O)(CBr)OCCCl
G2OSW1	CS(=O)(=O)OCCCl
Q7	CCCCCCCO
VH2	CCC=O
Q3MV4U3U3U3U6	CCCCC/C=C\C/C=C\C/C=C\C/C=C\CCCC(=O)NCCCO
2M4M4M2U2M2U2M2 &GH &GH &GH &GH &GH	CCNC/C=C\CNC/C=C\CNCCCCNCCCCNCC.Cl.Cl.Cl.Cl.Cl
2M2U2M2U2M2U2M2U2M2 &GH &GH &GH &GH &GH	CCNC/C=C\CNC/C=C\CNC/C=C\CNC/C=C\CNCC.Cl.Cl.Cl.Cl.Cl
Q2S1	CSCCO
2M4M4M2U2M4M2 &GH &GH &GH &GH &GH	CCNCCCCNC/C=C\CNCCCCNCCCCNCC.Cl.Cl.Cl.Cl.Cl
6U3U3U2U1S3VO1	CCCCC/C=C\C/C=C\C/C=C\C=C\SCCCC(=O)OC
G2OSW1U1	C=CS(=O)(=O)OCCCl
QMV8U9	CCCCCCCC/C=C\CCCCCCCC(=O)NO
ZV1I	NC(=O)CI
WN1	C[N+](=O)[O-]
QMV4U3U3U3U6	CCCCC/C=C\C/C=C\C/C=C\C/C=C\CCCC(=O)NO
QSW3SWQ	O=S(=O)(O)CCCS(=O)(=O)O
9U8VM4	CCCCCCCC/C=C\CCCCCCCC(=O)NCCCC
QMV7U3U3U6	CCCCC/C=C\C/C=C\C/C=C\CCCCCCC(=O)NO
E1V9	CCCCCCCCCC(=O)CBr
Q17	CCCCCCCCCCCCCCCCCO
G2OSW2	CCS(=O)(=O)OCCCl
2M4M2U2M4M2U2M2 &GH &GH &GH &GH &GH	CCNC/C=C\CNCCCCNC/C=C\CNCCCCNCC.Cl.Cl.Cl.Cl.Cl
ZO3Z	NCCCON
G2OSW1G	O=S(=O)(CCl)OCCCl
VH5	CCCCCC=O
Q2MV8U9	CCCCCCCC/C=C\CCCCCCCC(=O)NCCO
Q2SW1	CS(=O)(=O)CCO
2M2U2M4M2U2M2U2M2 &GH &GH &GH &GH &GH	CCNC/C=C\CNC/C=C\CNCCCCNC/C=C\CNCC.Cl.Cl.Cl.Cl.Cl
Z3M8M3Z &Z4Z	NCCCCN.NCCCNCCCCCCCCNCCCN
2M4M2U2M2U2M2U2M2 &GH &GH &GH &GH &GH	CCNC/C=C\CNC/C=C\CNC/C=C\CNCCCCNCC.Cl.Cl.Cl.Cl.Cl
Z4VQ	NCCCCC(=O)O
3M3M8M3M3	CCCNCCCNCCCCCCCCNCCCNCCC
F2MV15	CCCCCCCCCCCCCCCC(=O)NCCF
4OV1	CCCCOC(C)=O
Q2O4	CCCCOCCO
2M4M2U2M2U2M4M2 &GH &GH &GH &GH &GH	CCNCCCCNC/C=C\CNC/C=C\CNCCCCNCC.Cl.Cl.Cl.Cl.Cl
Z3M4M3	CCCNCCCCNCCCN
15VM1VO1	CCCCCCCCCCCCCCCC(=O)NCC(=O)OC
QV1MV1	CC(=O)NCC(=O)O
G1V9	CCCCCCCCCC(=O)CCl
G2OSW1SW1	CS(=O)(=O)CS(=O)(=O)OCCCl
NCMV15	CCCCCCCCCCCCCCCC(=O)NC#N
Z4M2UU1	C#CCNCCCCN
1U1U2M4M1	C=C=CCNCCCCNC
Z1VM1VQ	NCC(=O)NCC(=O)O
4U1	C=CCCC
SH4VQ	O=C(O)CCCCS
NCMV3	CCCC(=O)NC#N
6U3U3U3U5OVM2	CCCCC/C=C\C/C=C\C/C=C\C/C=C\CCCCOC(=O)NCC
VHO1	COC=O
2M4M4M4M2U2M2 &GH &GH &GH &GH &GH	CCNC/C=C\CNCCCCNCCCCNCCCCNCC.Cl.Cl.Cl.Cl.Cl
QV1M2M1VQ	O=C(O)CNCCNCC(=O)O
2M2U2M4M4M2U2M2 &GH &GH &GH &GH &GH	CCNC/C=C\CNCCCCNCCCCNC/C=C\CNCC.Cl.Cl.Cl.Cl.Cl
G2OV1	CC(=O)OCCCl
Z2VQ	NCCC(=O)O
5M1	CCCCCNC
VHM3	CCCNC=O
G2M2G	ClCCNCCCl
Z1VM2SV1 &EH	Br.CC(=O)SCCNC(=O)CN
Z6Z	NCCCCCCN
Q3V4U3U3U3U6	CCCCC/C=C\C/C=C\C/C=C\C/C=C\CCCC(=O)CCCO
Z2M2Z	NCCNCCN
ZV4U3U3U3U3U3U2	C/C=C/C/C=C/C/C=C/C/C=C/C/C=C/C/C=C/CCCC(N)=O
QV1M1	CNCC(=O)O
ZSW1	CS(N)(=O)=O
QV2VM1VQ	O=C(O)CCC(=O)NCC(=O)O
Z2VM2SS2MV2Z &EH &EH	Br.Br.NCCC(=O)NCCSSCCNC(=O)CCN
Z1VM2SS2MV1Z &EH &EH	Br.Br.NCC(=O)NCCSSCCNC(=O)CN
1M1V1M8M1V1M1	CNCC(=O)CNCCCCCCCCNCC(=O)CNC
ZSW6	CCCCCCS(N)(=O)=O
QV10U2U7	CCCCCC/C=C/C=C\CCCCCCCCCC(=O)O
ZVM3VQ	NC(=O)NCCCC(=O)O
1SWO1	COS(C)(=O)=O
SH2MV1VQ	O=C(O)CC(=O)NCCS
ZV10U9	CCCCCCCC/C=C\CCCCCCCCCC(N)=O
ZV8U5	CCCC/C=C/CCCCCCCC(N)=O
QVVM1VMSW1	CS(=O)(=O)NC(=O)CNC(=O)C(=O)O
Z1VM1VM2SV1	CC(=O)SCCNC(=O)CNC(=O)CN
Z6M6Z	NCCCCCCNCCCCCCN
QV6	CCCCCCC(=O)O
Q2MSW5U3U3U3U6	CCCCC/C=C\C/C=C\C/C=C\C/C=C\CCCCS(=O)(=O)NCCO
Q2MV6U3U3U3U6	CCCCC/C=C\C/C=C\C/C=C\C/C=C\CCCCCC(=O)NCCO
QMV6VMQ	O=C(CCCCCCC(=O)NO)NO
8SW1VO1	CCCCCCCCS(=O)(=O)CC(=O)OC
QV7	CCCCCCCC(=O)O
WN2Q	O=[N+]([O-])CCO
ZV1SW9	CCCCCCCCCS(=O)(=O)CC(N)=O
Z14 &GH	CCCCCCCCCCCCCCN.Cl
ZV1SW1U8	CCCCCCC/C=C\S(=O)(=O)CC(N)=O
GV2S1	CSCCC(=O)Cl
ZV3U3U3U3U3U3U3	CC/C=C/C/C=C/C/C=C/C/C=C/C/C=C/C/C=C/CCC(N)=O
16MVV2	CCCCCCCCCCCCCCCCNC(=O)C(=O)CC
QMVM4	CCCCNC(=O)NO
Z18 &GH	CCCCCCCCCCCCCCCCCCN.Cl
ZV1SS1VZ	NC(=O)CSSCC(N)=O
Z3M4M3MV2Z	NCCCNCCCCNCCCNC(=O)CCN
Q3S1	CSCCCO
Z5Q	NCCCCCO
15VO1	CCCCCCCCCCCCCCCC(=O)OC
VH2S1	CSCCC=O
Z3M4M3MV5VM3M4M3Z	NCCCNCCCCNCCCNC(=O)CCCCCC(=O)NCCCNCCCCNCCCN
Q4UU2UU3U8	CCCCCCC/C=C\CC#CC#CCCCO
QV7U3O9MV1	CC(=O)NCCCCCCCCCOCC/C=C\CCCCCCC(=O)O
2M4M2U2M4M2	CCNCCCCNC/C=C\CNCCCCNCC
1VM5VM1	CNC(=O)CCCCCNC(C)=O
9H	CCCCCCCCC
I	[I-]
ZVMO1	CONC(N)=O
Z3M4M3MV10VM3M4M3Z	NCCCNCCCCNCCCNC(=O)CCCCCCCCCCC(=O)NCCCNCCCCNCCCN
QV2SS2VQ	O=C(O)CCSSCCC(=O)O
2OSW1	CCOS(C)(=O)=O
ZV1MV1MV1Z	NCC(=O)NCC(=O)NCC(N)=O
Z2OSWQ	NCCOS(=O)(=O)O
5M1VO2	CCCCCNCC(=O)OCC
ZV1U1	C=CC(N)=O
QV1U10O1	COCCCCCCCCC/C=C/C(=O)O
G5	CCCCCCl
ZO1VQ	NOCC(=O)O
2MM2	CCNNCC
ZSWO3G	NS(=O)(=O)OCCCCl
G4E	ClCCCCBr
ZSWO3	CCCOS(N)(=O)=O
6U3U3U3U4VM5	CCCCC/C=C\C/C=C\C/C=C\C/C=C\CCCC(=O)NCCCCC
Q9U3UU2UU2U2Q	OC/C=C\C#CC#CC/C=C\CCCCCCCCO
ZSWO3U1	C=CCCOS(N)(=O)=O
ZV1G	NC(=O)CCl
1U1SW1U1	C=CS(=O)(=O)C=C
G1E	ClCBr
QV3Q	O=C(O)CCCO
1SW1SWO1	COS(=O)(=O)CS(C)(=O)=O
ZV8	CCCCCCCCC(N)=O
ZSWZ	NS(N)(=O)=O
Q2U2UU2UU2U2U3V3	CCCC(=O)CC/C=C/C=C/C#CC#C/C=C\CO
ZSWO4OSWZ	NS(=O)(=O)OCCCCOS(N)(=O)=O
6U3U3U3U4VM2UU1	C#CCNC(=O)CCC/C=C\C/C=C\C/C=C\C/C=C\CCCCC
Q2U2UU2UU2U2U5	CCCC/C=C/C=C/C#CC#C/C=C\CO
ZSWO5	CCCCCOS(N)(=O)=O
3VO1OV3	CCCC(=O)OCOC(=O)CCC
SH1VM6MV1SH	O=C(CS)NCCCCCCNC(=O)CS
SH2VQ	O=C(O)CCS
ZSWO11	CCCCCCCCCCCOS(N)(=O)=O
4MVO2OVM4	CCCCNC(=O)OCCOC(=O)NCCCC
Z3M4M3M3MV8	CCCCCCCCC(=O)NCCCNCCCNCCCCNCCCN
16VM3M3M4M3M3MV16	CCCCCCCCCCCCCCCCC(=O)NCCCNCCCNCCCCNCCCNCCCNC(=O)CCCCCCCCCCCCCCCC
ZSWO12OSWZ	NS(=O)(=O)OCCCCCCCCCCCCOS(N)(=O)=O
1U2SS2U1	C=CCSSCC=C
1U2M3M2U1	C=CCNCCCNCC=C
Z3M2Q	NCCCNCCO
1VV1	CC(=O)C(C)=O
4MVO16OVM4	CCCCNC(=O)OCCCCCCCCCCCCCCCCOC(=O)NCCCC
QV3U3U3U3U3U3U3	CC/C=C\C/C=C\C/C=C\C/C=C\C/C=C\C/C=C\CCC(=O)O
Z3M4M3M3MV14	CCCCCCCCCCCCCCC(=O)NCCCNCCCNCCCCNCCCN
4VV1	CCCCC(=O)C(C)=O
Z6MVO1	COC(=O)NCCCCCCN
Q2OVM4	CCCCNC(=O)OCCO
Z11VQ	NCCCCCCCCCCCC(=O)O
2OV2VO2	CCOC(=O)CCC(=O)OCC
1VM2SSW5SWS2MV1	CC(=O)NCCSS(=O)(=O)CCCCCS(=O)(=O)SCCNC(C)=O
WNQ	O=[N+]([O-])O
Z2O2O1VQ	NCCOCCOCC(=O)O
13VM3	CCCCCCCCCCCCCC(=O)NCCC
Z2M3M2MSW12	CCCCCCCCCCCCS(=O)(=O)NCCNCCCNCCN
16SWM3M3M4M3M3MSW16	CCCCCCCCCCCCCCCCS(=O)(=O)NCCCNCCCNCCCCNCCCNCCCNS(=O)(=O)CCCCCCCCCCCCCCCC
QV1I	O=C(O)CI
VH4U3U3U3U6	CCCCC/C=C/C/C=C/C/C=C/C/C=C/CCCC=O
Z3M4M3MSW4	CCCCS(=O)(=O)NCCCNCCCCNCCCN
Z1VM1VM1VM1VQ	NCC(=O)NCC(=O)NCC(=O)NCC(=O)O
Z3M4M3M3MSW16	CCCCCCCCCCCCCCCCS(=O)(=O)NCCCNCCCNCCCCNCCCN
Z3M3M3MSW8	CCCCCCCCS(=O)(=O)NCCCNCCCNCCCN
ZSWM8U10	CCCCCCCCC/C=C\CCCCCCCNS(N)(=O)=O
13VO7	CCCCCCCCCCCCCC(=O)OCCCCCCC
10MV5OVO8	CCCCCCCCCCNC(=O)CCCCCOC(=O)OCCCCCCCC
Q2OMV4U3U3U3U6	CCCCC/C=C\C/C=C\C/C=C\C/C=C\CCCC(=O)NOCCO
QV5UU11	CCCCCCCCCCC#CCCCCC(=O)O
Z3M4M3MSW16	CCCCCCCCCCCCCCCCS(=O)(=O)NCCCNCCCCNCCCN
6U3U3U3U4MV2	CCCCC/C=C\C/C=C\C/C=C\C/C=C\CCCNC(=O)CC
Q2MOV8U9	CCCCCCCC/C=C\CCCCCCCC(=O)ONCCO
2M16M2U2M16M2	CCNCCCCCCCCCCCCCCCCNC/C=C/CNCCCCCCCCCCCCCCCCNCC
12OV5MVO2	CCCCCCCCCCCCOC(=O)CCCCCNC(=O)OCC
QV10U8	CCCCCCC/C=C\CCCCCCCCCC(=O)O
ZMV13	CCCCCCCCCCCCCC(=O)NN
12OV6OVO5VO12	CCCCCCCCCCCCOC(=O)CCCCCCOC(=O)OCCCCCC(=O)OCCCCCCCCCCCC
Z5VO12 &QVM5VO12	CCCCCCCCCCCCOC(=O)CCCCCN.CCCCCCCCCCCCOC(=O)CCCCCNC(=O)O
9U3U2U1S2VO1	CCCCCCCC/C=C\C/C=C\C=C\SCCC(=O)OC
Z8MV2Z	NCCCCCCCCNC(=O)CCN
QV1MV17	CCCCCCCCCCCCCCCCCC(=O)NCC(=O)O
16MSWM3	CCCCCCCCCCCCCCCCNS(=O)(=O)NCCC
8SWM3M3M4M3M3MSW8	CCCCCCCCS(=O)(=O)NCCCNCCCNCCCCNCCCNCCCNS(=O)(=O)CCCCCCCC
QV3M1	CNCCCC(=O)O
9VM2SS2MV9	CCCCCCCCCC(=O)NCCSSCCNC(=O)CCCCCCCCC
4SWM4MSW4	CCCCS(=O)(=O)NCCCCNS(=O)(=O)CCCC
2U2U1VO2	C/C=C/C=C/C(=O)OCC
2U2U1VM2	C/C=C/C=C/C(=O)NCC
4OV1U2U2	C/C=C/C=C/C(=O)OCCCC
WNO2SWQ	O=[N+]([O-])OCCS(=O)(=O)O
WNO2VQ	O=C(O)CCO[N+](=O)[O-]
WNO2VO1	COC(=O)CCO[N+](=O)[O-]
Q2MV1U2U2	C/C=C/C=C/C(=O)NCCO
QVM5VO10 &Z4VO10	CCCCCCCCCCOC(=O)CCCCCNC(=O)O.CCCCCCCCCCOC(=O)CCCCN
WNM1	CN[N+](=O)[O-]
15VO2U1	C=CCOC(=O)CCCCCCCCCCCCCCC
E1V1VO5U9	CCCCCCCC/C=C\CCCCOC(=O)CC(=O)CBr
3SWM2MSW3	CCCS(=O)(=O)NCCNS(=O)(=O)CCC
QSWO18	CCCCCCCCCCCCCCCCCCOS(=O)(=O)O
1U1U2M4M2U1U1	C=C=CCNCCCCNCC=C=C
2M4M2U2M2U2M2 &GH &GH &GH &GH	CCNC/C=C\CNC/C=C\CNCCCCNCC.Cl.Cl.Cl.Cl
2M4M2U2M4M2 &GH &GH &GH &GH	CCNCCCCNC/C=C/CNCCCCNCC.Cl.Cl.Cl.Cl
QMV4U3U3U3U6	CCCCC/C=C/C/C=C/C/C=C/C/C=C/CCCC(=O)NO
ZSWO2G	NS(=O)(=O)OCCCl
ZV7U12	CCCCCCCCCCC/C=C\CCCCCCC(N)=O
2M4M4M2U2M2 &GH &GH &GH &GH	CCNC/C=C\CNCCCCNCCCCNCC.Cl.Cl.Cl.Cl
2M4M2U2M4M2 &GH &GH &GH &GH	CCNCCCCNC/C=C\CNCCCCNCC.Cl.Cl.Cl.Cl
2M4M2UU2M4M2 &GH &GH &GH &GH	CCNCCCCNCC#CCNCCCCNCC.Cl.Cl.Cl.Cl
QV4U3U3U2U1V5	CCCCCC(=O)/C=C/C=C\C/C=C\C/C=C\CCCC(=O)O
Q2MV15	CCCCCCCCCCCCCCCC(=O)NCCO
NCMV17	CCCCCCCCCCCCCCCCCC(=O)NC#N
ZSW1SW8	CCCCCCCCS(=O)(=O)CS(N)(=O)=O
11VOV11	CCCCCCCCCCCC(=O)OC(=O)CCCCCCCCCCC
1U1U2M3M8M3M2U1U1 &GH &GH &GH &GH	C=C=CCNCCCNCCCCCCCCNCCCNCC=C=C.Cl.Cl.Cl.Cl
Z12MSW16	CCCCCCCCCCCCCCCCS(=O)(=O)NCCCCCCCCCCCCN
Q4UU2UU2U2U2U1V3	CCCC(=O)/C=C/C=C/C=C/C#CC#CCCCO
4MVO8OVM4	CCCCNC(=O)OCCCCCCCCOC(=O)NCCCC
ZV4U3U3U3U6	CCCCC/C=C/C/C=C/C/C=C/C/C=C/CCCC(N)=O
9U3U2U1S3VO1	CCCCCCCC/C=C\C/C=C\C=C\SCCCC(=O)OC
2MM2 &GH &GH	CCNNCC.Cl.Cl
Z3SW3Z &GH &GH	Cl.Cl.NCCCS(=O)(=O)CCCN
Z2VM2SV1 &EH	Br.CC(=O)SCCNC(=O)CCN
ZV8U3U3U3	CC/C=C/C/C=C/C/C=C/CCCCCCCC(N)=O
1MM1 &GH &GH	CNNC.Cl.Cl
2M2U2M4M4M2U2M2	CCNC/C=C\CNCCCCNCCCCNC/C=C\CNCC
Q2VM15	CCCCCCCCCCCCCCCNC(=O)CCO
16V1U1V1VO1	CCCCCCCCCCCCCCCCC(=O)/C=C/C(=O)CC(=O)OC
29H	CCCCCCCCCCCCCCCCCCCCCCCCCCCCC
Z8M3Z &GH	Cl.NCCCCCCCCNCCCN
3VO1OV2VO1OV3	CCCC(=O)OCOC(=O)CCC(=O)OCOC(=O)CCC
ZSWO7	CCCCCCCOS(N)(=O)=O
1M8M1 &GH &GH	CNCCCCCCCCNC.Cl.Cl
QV1U1VV11	CCCCCCCCCCCC(=O)C(=O)/C=C/C(=O)O
6U3U3U3U4VM3	CCCCC/C=C\C/C=C\C/C=C\C/C=C\CCCC(=O)NCCC
QM4U3U3U2U7	CCCCCC/C=C/C=C\C/C=C\C/C=C\CCCNO
Z4M3MV1S2MV2MV1 &GH	CC(=O)NCCC(=O)NCCSCC(=O)NCCCNCCCCN.Cl
Z4MV1O1 &GH	COCC(=O)NCCCCN.Cl
Z4M3MV1O1 &GH	COCC(=O)NCCCNCCCCN.Cl
Z3M4M3MV1S2MV1 &GH	CC(=O)NCCSCC(=O)NCCCNCCCCNCCCN.Cl
ZV1S10	CCCCCCCCCCSCC(N)=O
1U1VM1	C=CC(=O)NC
1MV1UU1	C#CC(=O)NC
Z3VO9U3U3U3	CC/C=C/C/C=C/C/C=C/CCCCCCCCOC(=O)CCCN
Z6MSW1	CS(=O)(=O)NCCCCCCN
SH3U2VQ	O=C(O)C/C=C/CCS
QV2MV10MV12S12	CCCCCCCCCCCCSCCCCCCCCCCCCC(=O)NCCCCCCCCCCC(=O)NCCC(=O)O
6U3U8VM2I	CCCCC/C=C\C/C=C\CCCCCCCC(=O)NCCI
Q2S2Q	OCCSCCO
2M4M4M2U2M2	CCNC/C=C\CNCCCCNCCCCNCC
Z1V1M7M1V1Z	NCC(=O)CNCCCCCCCNCC(=O)CN
Q11	CCCCCCCCCCCO
Q6V3U6	CCCCC/C=C\CCC(=O)CCCCCCO
VH1U2U6	CCCCC/C=C/C=C/C=O
QV10MV8S12	CCCCCCCCCCCCSCCCCCCCCC(=O)NCCCCCCCCCCC(=O)O
QV1MV10MV14S12	CCCCCCCCCCCCSCCCCCCCCCCCCCCC(=O)NCCCCCCCCCCC(=O)NCC(=O)O
7OV1U2U2	C/C=C/C=C/C(=O)OCCCCCCC
Q2O1	COCCO
QOV1	CC(=O)OO
VH1V9	CCCCCCCCCC(=O)CC=O
QV1O2UU2UU8	CCCCCCCC#CC#CCOCC(=O)O
QV1MV10MV6S12	CCCCCCCCCCCCSCCCCCCC(=O)NCCCCCCCCCCC(=O)NCC(=O)O
G2OV1U1	C=CC(=O)OCCCl
QV10MV22S12	CCCCCCCCCCCCSCCCCCCCCCCCCCCCCCCCCCCC(=O)NCCCCCCCCCCC(=O)O
Q2UU2UU7U1	C=CCCCCCC#CC#CCO
QV2MV10MV4S12	CCCCCCCCCCCCSCCCCC(=O)NCCCCCCCCCCC(=O)NCCC(=O)O
ZSWM2SS2MSWZ	NS(=O)(=O)NCCSSCCNS(N)(=O)=O
6U3U8VM2I	CCCCC/C=C\C/C=C\CCCCCCCC(=O)NCCI
QV5UU2UU2U5	CCCC/C=C/C#CC#CCCCCC(=O)O
Q5UU8VO1	COC(=O)CCCCCCCC#CCCCCO
WN2VQ	O=C(O)CC[N+](=O)[O-]
QV1U2U1VO1	COC(=O)/C=C\C=C/C(=O)O
QV4UU2UU2U4U2UU2U1E	O=C(O)CCCC#CC#C/C=C/CC/C=C/C#C/C=C/Br
QV8UU2UU2UU4U1	C=CCCC#CC#CC#CCCCCCCCC(=O)O
QSWOSWQ	O=S(=O)(O)OS(=O)(=O)O
QV2MV10MV6S12	CCCCCCCCCCCCSCCCCCCC(=O)NCCCCCCCCCCC(=O)NCCC(=O)O
QV5UU2UU2UU5	CCCCC#CC#CC#CCCCCC(=O)O
12UU5VO1	CCCCCCCCCCCC#CCCCCC(=O)OC
Q3Q	OCCCO
VH1U7	CCCCCC/C=C/C=O
Q2V11	CCCCCCCCCCCC(=O)CCO
QV5UU12	CCCCCCCCCCCC#CCCCCC(=O)O
QV5UU13	CCCCCCCCCCCCC#CCCCCC(=O)O
NC1U1	C=CC#N
QV4UU2UU2U8U1E	O=C(O)CCCC#CC#C/C=C/CCCCCC/C=C/Br
VH1U6	CCCCC/C=C/C=O
Q5Q	OCCCCCO
Q20	CCCCCCCCCCCCCCCCCCCCO
VH1U5	CCCC/C=C/C=O
13UU5VO1	CCCCCCCCCCCCC#CCCCCC(=O)OC
VH1VH	O=CCC=O
Q2UU2UU8	CCCCCCCC#CC#CCO
QV10MV12S12	CCCCCCCCCCCCSCCCCCCCCCCCCC(=O)NCCCCCCCCCCC(=O)O
QV6UU2UU3U6	CCCCC/C=C\CC#CC#CCCCCCC(=O)O
Z1V2VO1OV3 &GH	CCCC(=O)OCOC(=O)CCC(=O)CN.Cl
WNO6O1	COCCCCCCO[N+](=O)[O-]
Q2Q	OCCO
E2E	BrCCBr
QV2V1M6	CCCCCCNCC(=O)CCC(=O)O
QV8U7	CCCCCC/C=C\CCCCCCCC(=O)O
QVV3VVQ	O=C(O)C(=O)CCCC(=O)C(=O)O
Q2MV1Q	O=C(CO)NCCO
VH1U2U2U2U2U2U1VH	O=C/C=C/C=C/C=C/C=C/C=C/C=C/C=O
Q2MV5U3U3U6	CCCCC/C=C\C/C=C\C/C=C\CCCCC(=O)NCCO
Q2O5U3U3U3U6	CCCCC/C=C\C/C=C\C/C=C\C/C=C\CCCCOCCO
QV1S3U3U3U3U3	CC/C=C\C/C=C\C/C=C\C/C=C\CCSCC(=O)O
G2U1	C=CCCl
Q2VM8U9	CCCCCCCC/C=C\CCCCCCCNC(=O)CCO
Q6Q	OCCCCCCO
QV1U1V1U1VQ	O=C(O)/C=C/C(=O)/C=C/C(=O)O
7U1V6VO2	CCCCCC/C=C/C(=O)CCCCCCC(=O)OCC
Q2O2UU2UU7U1	C=CCCCCCC#CC#CCOCCO
8UU2UU2U1V1	CCCCCCCC#CC#C/C=C\C(C)=O
QV1O2U4U3U3U3U3	CC/C=C/C/C=C/C/C=C/C/C=C/CC/C=C/COCC(=O)O
Q2MVV14	CCCCCCCCCCCCCCC(=O)C(=O)NCCO
ZV5U3U3U6	CCCCC/C=C\C/C=C\C/C=C\CCCCC(N)=O
QSWO4U3U3	CC/C=C/C/C=C\CCCOS(=O)(=O)O
9U8VVO2	CCCCCCCC/C=C\CCCCCCCC(=O)C(=O)OCC
8U1V1	CCCCCCC/C=C/C(C)=O
ZV7U3U3U6	CCCCC/C=C\C/C=C\C/C=C\CCCCCCC(N)=O
QSWO4U3U3	CC/C=C\C/C=C\CCCOS(=O)(=O)O
QSWO3U3U3U1	C=CC/C=C\C/C=C\CCOS(=O)(=O)O
QV4UU3UU3UU3UU6	CCCCCC#CCC#CCC#CCC#CCCCC(=O)O
Q2O2O2O1	COCCOCCOCCO
Q2MV8U3U3U3	CC/C=C\C/C=C\C/C=C\CCCCCCCC(=O)NCCO
QV7U1VQ	O=C(O)/C=C/CCCCCCC(=O)O
8UU2UU2U1V1	CCCCCCCC#CC#C/C=C/C(C)=O
QV3MV4U3U3U3U6	CCCCC/C=C\C/C=C\C/C=C\C/C=C\CCCC(=O)NCCCC(=O)O
QV5UU3U3U3U3	CC/C=C\C/C=C\C/C=C\CC#CCCCCC(=O)O
QV7U2Q	O=C(O)CCCCCC/C=C/CO
6U3U3U3U4VM2I	CCCCC/C=C\C/C=C\C/C=C\C/C=C\CCCC(=O)NCCI
2OV1U1V1U1VO2	CCOC(=O)/C=C/C(=O)/C=C/C(=O)OCC
14U1V1	CCCCCCCCCCCCC/C=C/C(C)=O
QV8U5	CCCC/C=C\CCCCCCCC(=O)O
QV14	CCCCCCCCCCCCCCC(=O)O
QV4U3U3U3U3U3	CC/C=C\C/C=C\C/C=C\C/C=C\C/C=C\CCCC(=O)O
QV3S3U3U3U3U3	CC/C=C\C/C=C\C/C=C\C/C=C\CCSCCCC(=O)O
QV1O3U3U3U3U3	CC/C=C\C/C=C\C/C=C\C/C=C\CCOCC(=O)O
WNO3M2 &WNQ	CCNCCCO[N+](=O)[O-].O=[N+]([O-])O
Q4UU5VO1	COC(=O)CCCCC#CCCCO
G2S2G	ClCCSCCCl
QV2V1U1VQ	O=C(O)/C=C/C(=O)CCC(=O)O
Q2UU2UU9U1	C=CCCCCCCCC#CC#CCO
Q2U3U3U6	CCCCC/C=C\C/C=C\C/C=C\CO
QV7U3U3U6	CCCCC/C=C\C/C=C\C/C=C\CCCCCCC(=O)O
1OV2MSWM2VO1	COC(=O)CCNS(=O)(=O)NCCC(=O)OC
QV4U4U18	CCCCCCCCCCCCCCCCC/C=C\CC/C=C\CCCC(=O)O
14VVM3V4	CCCCCCCCCCCCCCC(=O)C(=O)NCCCC(=O)CCCC
Z1VM1VMQ	NCC(=O)NCC(=O)NO
14VVM1VO2	CCCCCCCCCCCCCCC(=O)C(=O)NCC(=O)OCC
ZVO2	CCOC(N)=O
14VVM4O2	CCCCCCCCCCCCCCC(=O)C(=O)NCCCCOCC
QV5U3U3U6	CCCCC/C=C\C/C=C\C/C=C\CCCCC(=O)O
QV10U3U6	CCCCC/C=C\C/C=C\CCCCCCCCCC(=O)O
Q2UU2U5UU2UU2U6U2UU1	C#C/C=C\CCCC/C=C\C#CC#CCCC/C=C\C#CCO
QV1M1VQ	O=C(O)CNCC(=O)O
QV1O2U4U3U3U3	CC/C=C\C/C=C\C/C=C\CC/C=C/COCC(=O)O
9U1V6VO2	CCCCCCCC/C=C/C(=O)CCCCCCC(=O)OCC
QV7V1U2U6	CCCCC/C=C/C=C/C(=O)CCCCCCCC(=O)O
QV4U4U7	CCCCCC/C=C\CC/C=C\CCCC(=O)O
QV1O2U4U3U3U3U3	CC/C=C\C/C=C\C/C=C\C/C=C\CC/C=C/COCC(=O)O
QV7UU2UU2UU6	CCCCCC#CC#CC#CCCCCCCC(=O)O
QV8U9	CCCCCCCC/C=C/CCCCCCCC(=O)O
QVV1VQ	O=C(O)CC(=O)C(=O)O
QV25	CCCCCCCCCCCCCCCCCCCCCCCCCC(=O)O
Q2UU5UU5UU6U2UU1	C#C/C=C\CCCCC#CCCCC#CCCCC#CCO
Q2UU2U5UU2UU8U2UU1	C#C/C=C\CCCCCCC#CC#CCCC/C=C\C#CCO
QV8U1U2UU2UU4	CCCC#CC#CC=C=CCCCCCCCC(=O)O
9U8VO1	CCCCCCCC/C=C\CCCCCCCC(=O)OC
QV6V1U9	CCCCCCCC/C=C/C(=O)CCCCCCC(=O)O
G7	CCCCCCCCl
7V1U2UU2UU1V1U1	C=CC(=O)C#CC#C/C=C\C(=O)CCCCCCC
G2U2G	ClC/C=C/CCl
Q2E	OCCBr
Q3E	OCCCBr
8UU2UU2O1VO1	CCCCCCCC#CC#CCOCC(=O)OC
1U9UU2UU2O1VO1	C=CCCCCCCCC#CC#CCOCC(=O)OC
QV9U1VQ	O=C(O)/C=C/CCCCCCCCC(=O)O
QV7U1U2UU2UU4	CCCC#CC#CC=C=CCCCCCCC(=O)O
Z1V2VQ	NCC(=O)CCC(=O)O
QVV2VQ	O=C(O)CCC(=O)C(=O)O
Q22Q	OCCCCCCCCCCCCCCCCCCCCCCO
QV5U3U3U3U1	C=CC/C=C\C/C=C\C/C=C\CCCCC(=O)O
Q2MV4U3U3U3U6	CCCCC/C=C/C/C=C/C/C=C/C/C=C/CCCC(=O)NCCO
1OV2V1VO1	COC(=O)CCC(=O)CC(=O)OC
QV4UU2UU2U6U2UU1E	O=C(O)CCCC#CC#C/C=C/CCCC/C=C/C#CBr
ZV5U16	CCCCCCCCCCCCCCC/C=C\CCCCC(N)=O
11V1	CCCCCCCCCCCC(C)=O
QV5V1U2U1V6	CCCCCCC(=O)/C=C/C=C/C(=O)CCCCCC(=O)O
QV13UU2U1VQ	O=C(O)/C=C/C#CCCCCCCCCCCCCC(=O)O
Q14VO1	COC(=O)CCCCCCCCCCCCCCO
E1U8U2UU2UU4VO1	COC(=O)CCCC#CC#C/C=C/CCCCCC/C=C/Br
Q16VO1	COC(=O)CCCCCCCCCCCCCCCCO
QV4UU2U6U2UU2U1E	O=C(O)CCCC#C/C=C/CCCC/C=C/C#C/C=C/Br
QV4UU2UU2U6UU2U1E	O=C(O)CCCC#CC#C/C=C/CCCCC#C/C=C/Br
QV10UU2U5	CCCC/C=C/C#CCCCCCCCCCC(=O)O
QV6UU2U6UU2U1E	O=C(O)CCCCCC#C/C=C/CCCCC#C/C=C/Br
QV6U2UU9	CCCCCCCCC#C/C=C\CCCCCC(=O)O
1VM1VM1V2VO1	COC(=O)CCC(=O)CNC(=O)CNC(C)=O
QV6U2UU9	CCCCCCCCC#C/C=C/CCCCCC(=O)O
QV8UU9	CCCCCCCCC#CCCCCCCCC(=O)O
QV4UU4UU7	CCCCCCC#CCCC#CCCCC(=O)O
QV5U3U3U3U3	CC/C=C\C/C=C\C/C=C\C/C=C\CCCCC(=O)O
Z1V2VQ	NCC(=O)CCC(=O)O
14VVM2VO1	CCCCCCCCCCCCCCC(=O)C(=O)NCCC(=O)OC
14VVM2VO2	CCCCCCCCCCCCCCC(=O)C(=O)NCCC(=O)OCC
15OV11	CCCCCCCCCCCCCCCOC(=O)CCCCCCCCCCC
G1V8U9	CCCCCCCC/C=C\CCCCCCCC(=O)CCl
VH8U9	CCCCCCCC/C=C\CCCCCCCC=O
QV6UU2UU9	CCCCCCCCC#CC#CCCCCCC(=O)O
12VM1U4VM1VO1	CCCCCCCCCCCCC(=O)N/C=C\CCCC(=O)NCC(=O)OC
Z3ONW &WNQ	NCCCO[N+](=O)[O-].O=[N+]([O-])O
1V1U2UU2UU9U1	C=CCCCCCCCC#CC#C/C=C/C(C)=O
1V1U2UU2UU9U1	C=CCCCCCCCC#CC#C/C=C\C(C)=O
14VVM4VO2	CCCCCCCCCCCCCCC(=O)C(=O)NCCCCC(=O)OCC
QV4U2UU2UU9	CCCCCCCCC#CC#C/C=C/CCCC(=O)O
14VVM4VO1	CCCCCCCCCCCCCCC(=O)C(=O)NCCCCC(=O)OC
QMV7VMQ	O=C(CCCCCCCC(=O)NO)NO
Q5UU10VO1	COC(=O)CCCCCCCCCC#CCCCCO
QV6UU4Q	O=C(O)CCCCCC#CCCCO
QV6UU5Q	O=C(O)CCCCCC#CCCCCO
6U3U4V1	CCCCC/C=C\C/C=C\CCCC(C)=O
QV6UU2UU5	CCCCC#CC#CCCCCCC(=O)O
Q2O2O2O2O2O2O2O2O2O2O12	CCCCCCCCCCCCOCCOCCOCCOCCOCCOCCOCCOCCOCCOCCO
QV1U2Q	O=C(O)/C=C/CO
Q2SSVO10	CCCCCCCCCCOC(=O)SSCCO
VH1G	O=CCCl
Q3UU4VO1	COC(=O)CCCC#CCCO
E2VM1MV1U1	C=CC(=O)NCNC(=O)CCBr
Q2O2O2O2O12	CCCCCCCCCCCCOCCOCCOCCOCCO
3U3U3U4V1	CC/C=C\C/C=C\C/C=C\CCCC(C)=O
VH1U8	CCCCCCC/C=C/C=O
QV4U2UU2UU9	CCCCCCCCC#CC#C/C=C\CCCC(=O)O
WNO3O1	COCCCO[N+](=O)[O-]
Q2O2O2O2O2O2O2O2O2O2O2O2O2O2O2O2O2O2O2O2O2O12	CCCCCCCCCCCCOCCOCCOCCOCCOCCOCCOCCOCCOCCOCCOCCOCCOCCOCCOCCOCCOCCOCCOCCOCCOCCO
QV1U1VQ	O=C(O)/C=C/C(=O)O
QV1F	O=C(O)CF
ZVV8U9	CCCCCCCC/C=C\CCCCCCCC(=O)C(N)=O
ZMV1U1VMZ	NNC(=O)/C=C\C(=O)NN
Q2O2O2O2O2O2O2O2O12	CCCCCCCCCCCCOCCOCCOCCOCCOCCOCCOCCOCCO
1S1U1VM1	CNC(=O)/C=C/SC
QV4UU2U2UU2U3	CC/C=C/C#C/C=C/C#CCCCC(=O)O
QV6U3U3U3U3U3	CC/C=C\C/C=C\C/C=C\C/C=C\C/C=C\CCCCCC(=O)O
FSW8	CCCCCCCCS(=O)(=O)F
ZV6U3U3U3U6	CCCCC/C=C\C/C=C\C/C=C\C/C=C\CCCCCC(N)=O
ZV8U3U3U3	CC/C=C\C/C=C\C/C=C\CCCCCCCC(N)=O
QV3S3U3U3U3U3	CC/C=C/C/C=C/C/C=C/C/C=C/CCSCCCC(=O)O
QV2Q	O=C(O)CCO
QSW4Q	O=S(=O)(O)CCCCO
QV6UU2UU2U5	CCCC/C=C\C#CC#CCCCCCC(=O)O
QV4Q	O=C(O)CCCCO
ZM1 &GH &GH	CNN.Cl.Cl
QSWO10UU1	C#CCCCCCCCCCOS(=O)(=O)O
1M3M3M1 &GH	CNCCCNCCCNC.Cl
1M3M8M3M1 &GH &GH &GH &GH	CNCCCNCCCCCCCCNCCCNC.Cl.Cl.Cl.Cl
Z3M3O3M3Z &GH &GH &GH &GH	Cl.Cl.Cl.Cl.NCCCNCCCOCCCNCCCN
QV10MV40S12	CCCCCCCCCCCCSCCCCCCCCCCCCCCCCCCCCCCCCCCCCCCCCCCCCCCCCC(=O)NCCCCCCCCCCC(=O)O
3M3M8M3M3 &GH &GH &GH &GH	CCCNCCCNCCCCCCCCNCCCNCCC.Cl.Cl.Cl.Cl
14VVM3VO2U1	C=CCOC(=O)CCCNC(=O)C(=O)CCCCCCCCCCCCCC
2M3M8M3M2 &GH &GH &GH &GH	CCNCCCNCCCCCCCCNCCCNCC.Cl.Cl.Cl.Cl
QSWO6	CCCCCCOS(=O)(=O)O
QSWO14	CCCCCCCCCCCCCCOS(=O)(=O)O
QSWF	O=S(=O)(O)F
QSW6	CCCCCCS(=O)(=O)O
QV1O2UU2UU7U1	C=CCCCCCC#CC#CCOCC(=O)O
QSWOOSWQ	O=S(=O)(O)OOS(=O)(=O)O
QSW10	CCCCCCCCCCS(=O)(=O)O
QSW8	CCCCCCCCS(=O)(=O)O
QSW16	CCCCCCCCCCCCCCCCS(=O)(=O)O
QSWO10	CCCCCCCCCCOS(=O)(=O)O
QSWO13	CCCCCCCCCCCCCOS(=O)(=O)O
QSW14	CCCCCCCCCCCCCCS(=O)(=O)O
QV1U2U2U2	C/C=C/C=C/C=C/C(=O)O
QSW12	CCCCCCCCCCCCS(=O)(=O)O
QSWO8	CCCCCCCCOS(=O)(=O)O
2M4M4M4M4M4M4M4M2 &GH	CCNCCCCNCCCCNCCCCNCCCCNCCCCNCCCCNCCCCNCC.Cl
2M2U2M2U2M2U2M2 &GH	CCNC/C=C\CNC/C=C\CNC/C=C\CNCC.Cl
Z3M8M3Z &GH &GH &GH &GH	Cl.Cl.Cl.Cl.NCCCNCCCCCCCCNCCCN
2M2U2M4M2U2M2 &GH	CCNC/C=C\CNCCCCNC/C=C\CNCC.Cl
2M4M4M4M4M4M2U2M4M4M4M4M4M2 &GH	CCNCCCCNCCCCNCCCCNCCCCNCCCCNC/C=C/CNCCCCNCCCCNCCCCNCCCCNCCCCNCC.Cl
2M4M4M4M4M4M4M2U2M4M4M4M4M4M4M2 &GH	CCNCCCCNCCCCNCCCCNCCCCNCCCCNCCCCNC/C=C/CNCCCCNCCCCNCCCCNCCCCNCCCCNCCCCNCC.Cl
1U2U1	C=CC=C
2M4M4M4M4M2U2M4M4M4M4M2 &GH	CCNCCCCNCCCCNCCCCNCCCCNC/C=C/CNCCCCNCCCCNCCCCNCCCCNCC.Cl
QSW2MG	O=S(=O)(O)CCNCl
2M4M4M2U2M4M2 &GH	CCNCCCCNC/C=C\CNCCCCNCCCCNCC.Cl
QV3S2U4U3U3U3	CC/C=C\C/C=C\C/C=C\CC/C=C/CSCCCC(=O)O
ZQ &GH	Cl.NO
Z2SV1 &GH	CC(=O)SCCN.Cl
Z2G &GH	Cl.NCCCl
SH2M1VQ &GH	Cl.O=C(O)CNCCS
Z3VM4 &GH	CCCCNC(=O)CCCN.Cl
2M4M4M4M4M4M4M4M4M4M4M4M4M4M2 &GH	CCNCCCCNCCCCNCCCCNCCCCNCCCCNCCCCNCCCCNCCCCNCCCCNCCCCNCCCCNCCCCNCCCCNCC.Cl
2M4M4M4M4M4M4M4M4M4M2 &GH	CCNCCCCNCCCCNCCCCNCCCCNCCCCNCCCCNCCCCNCCCCNCCCCNCC.Cl
1M2UU1 &GH	C#CCNC.Cl
Z2M2S3 &GH &GH	CCCSCCNCCN.Cl.Cl
QV1U1VQ	O=C(O)/C=C\C(=O)O
Z3M2S2 &GH &GH	CCSCCNCCCN.Cl.Cl
Z3M2S3 &GH &GH	CCCSCCNCCCN.Cl.Cl
WNO5VQ	O=C(O)CCCCCO[N+](=O)[O-]
ZV2VZ	NC(=O)CCC(N)=O
Z1VO1 &GH	COC(=O)CN.Cl
Z1VS2MV1 &EH	Br.CC(=O)NCCSC(=O)CN
Z3M2S1 &GH &GH	CSCCNCCCN.Cl.Cl
Z2M2S1 &GH &GH	CSCCNCCN.Cl.Cl
Z1CN &GH	Cl.N#CCN
Z2M2S4 &GH &GH	CCCCSCCNCCN.Cl.Cl
WNO6VQ	O=C(O)CCCCCCO[N+](=O)[O-]
Z3SWMQ &EH	Br.NCCCS(=O)(=O)NO
ZZ &GH &GH	Cl.Cl.NN
2S2M3M3M3M2	CCNCCCNCCCNCCCNCCSCC
4M4M4M3M2	CCCCNCCCCNCCCCNCCCNCC
QV7UU5MVM5	CCCCCNC(=O)NCCCCC#CCCCCCCC(=O)O
2S2M3M3M3M2S2	CCSCCNCCCNCCCNCCCNCCSCC
4MVM6U7VO1	CCCCNC(=O)NCCCCC/C=C\CCCCCCC(=O)OC
ZO3Z &GH	Cl.NCCCON
Z2M2S2 &GH &GH	CCSCCNCCN.Cl.Cl
ZO2	CCON
QV3U5MVM5	CCCCCNC(=O)NCCCC/C=C\CCC(=O)O
QV3UU5MVM5	CCCCCNC(=O)NCCCCC#CCCC(=O)O
1OV2VO1	COC(=O)CCC(=O)OC
Z3OM3Z &EH &EH &EH	Br.Br.Br.NCCCNOCCCN
Z3M7M3Z &GH &GH &GH &GH	Cl.Cl.Cl.Cl.NCCCNCCCCCCCNCCCN
QV4UU8MV6	CCCCCCC(=O)NCCCCCCCC#CCCCC(=O)O
QV7U5VM6	CCCCCCNC(=O)CCCC/C=C\CCCCCCC(=O)O
VH1U2U2U2	C/C=C/C=C/C=C/C=O
2M4M4M4M4M2U2M4M4M4M4M2 &GH	CCNCCCCNCCCCNCCCCNCCCCNC/C=C\CNCCCCNCCCCNCCCCNCCCCNCC.Cl
QV7U4MVM6	CCCCCCNC(=O)NCCC/C=C\CCCCCCC(=O)O
QV7U5OVM5	CCCCCNC(=O)OCCCC/C=C\CCCCCCC(=O)O
QV7U5MVVM4	CCCCNC(=O)C(=O)NCCCC/C=C\CCCCCCC(=O)O
Z3VM1VQ	NCCCC(=O)NCC(=O)O
2M4M4M4M2U2M4M4M4M2 &GH	CCNCCCCNCCCCNCCCCNC/C=C\CNCCCCNCCCCNCCCCNCC.Cl
QV7U5MVM5	CCCCCNC(=O)NCCCC/C=C/CCCCCCC(=O)O
QV2U1VQ	O=C(O)/C=C/CC(=O)O
QV7U5MV6	CCCCCCC(=O)NCCCC/C=C\CCCCCCC(=O)O
2M4M4M4M4M4M4M4M4M4M4M4M2 &GH	CCNCCCCNCCCCNCCCCNCCCCNCCCCNCCCCNCCCCNCCCCNCCCCNCCCCNCCCCNCC.Cl
QV4U3U3U9	CCCCCCCC/C=C\C/C=C\C/C=C\CCCC(=O)O
QMV4VMQ	O=C(CCCCC(=O)NO)NO
QMV3VMQ	O=C(CCCC(=O)NO)NO
QMV2VMQ	O=C(CCC(=O)NO)NO
8MSW2M4	CCCCCCCCNS(=O)(=O)CCNCCCC
ZSWM9U3U6	CCCCC/C=C\C/C=C\CCCCCCCCNS(N)(=O)=O
1M1 &GH	CNC.Cl
NCS2O2O4	CCCCOCCOCCSC#N
9U9MSWM3	CCCCCCCC/C=C\CCCCCCCCNS(=O)(=O)NCCC
Z9Z	NCCCCCCCCCN
ZSWM5U3U3U3U6	CCCCC/C=C\C/C=C\C/C=C\C/C=C\CCCCNS(N)(=O)=O
WN1VQ	O=C(O)C[N+](=O)[O-]
QMVVMQ	O=C(NO)C(=O)NO
Z10Z	NCCCCCCCCCCN
QMV1VMQ	O=C(CC(=O)NO)NO
Z11Z	NCCCCCCCCCCCN
ZSWM9U9	CCCCCCCC/C=C\CCCCCCCCNS(N)(=O)=O
Q2OVM6MVO2Q	O=C(NCCCCCCNC(=O)OCCO)OCCO
2MVM3M6M3MVM2	CCNC(=O)NCCCNCCCCCCNCCCNC(=O)NCC
QV1MVMQ	O=C(O)CNC(=O)NO
QV1MVVM2	CCNC(=O)C(=O)NCC(=O)O
3MVM3M6M3MVM3	CCCNC(=O)NCCCNCCCCCCNCCCNC(=O)NCCC
QSWQ	O=S(=O)(O)O
QV1MV1V1	CC(=O)CC(=O)NCC(=O)O
QV1MV1VO2	CCOC(=O)CC(=O)NCC(=O)O
QVVM1VO1	COC(=O)CNC(=O)C(=O)O
14VVM3V1O2	CCCCCCCCCCCCCCC(=O)C(=O)NCCCC(=O)COCC
QV2VVM2	CCNC(=O)C(=O)CCC(=O)O
QV1VM1VQ	O=C(O)CNC(=O)CC(=O)O
Q1V3MVV14	CCCCCCCCCCCCCCC(=O)C(=O)NCCCC(=O)CO
14VVM3VO2	CCCCCCCCCCCCCCC(=O)C(=O)NCCCC(=O)OCC
QV1MVVO2	CCOC(=O)C(=O)NCC(=O)O
8M3S3M8	CCCCCCCCNCCCSCCCNCCCCCCCC
7VV7	CCCCCCCC(=O)C(=O)CCCCCCC
4VV4	CCCCC(=O)C(=O)CCCC
6VV6	CCCCCCC(=O)C(=O)CCCCCC
9U7VVO2	CCCCCCCC/C=C\CCCCCCC(=O)C(=O)OCC
8OVM6MVO8	CCCCCCCCOC(=O)NCCCCCCNC(=O)OCCCCCCCC
6U3U3U3U5MSWM3	CCCCC/C=C\C/C=C\C/C=C\C/C=C\CCCCNS(=O)(=O)NCCC
9V1VM1VO2	CCCCCCCCCC(=O)CC(=O)NCC(=O)OCC
ZVV7U9	CCCCCCCC/C=C\CCCCCCC(=O)C(N)=O
8VV8	CCCCCCCCC(=O)C(=O)CCCCCCCC
2VV2	CCC(=O)C(=O)CC
3VV3	CCCC(=O)C(=O)CCC
5VV5	CCCCCC(=O)C(=O)CCCCC
QV10U5MVVM1	CNC(=O)C(=O)NCCCC/C=C\CCCCCCCCCC(=O)O
QV10U5MVVM1	CNC(=O)C(=O)NCCCC/C=C/CCCCCCCCCC(=O)O
QV1U1VO1	COC(=O)/C=C/C(=O)O
ZO1	CON
1SWMVM6VMSWO1	COS(=O)(=O)NC(=O)CCCCCCNC(=O)NS(C)(=O)=O
QV10U5MV3	CCCC(=O)NCCCC/C=C\CCCCCCCCCC(=O)O
QV10U5VM3	CCCNC(=O)CCCC/C=C\CCCCCCCCCC(=O)O
QV10U4VM4	CCCCNC(=O)CCC/C=C\CCCCCCCCCC(=O)O
QV10UU5MVVM1	CNC(=O)C(=O)NCCCCC#CCCCCCCCCCC(=O)O
QV13U2MV3	CCCC(=O)NC/C=C\CCCCCCCCCCCCC(=O)O
QV13U2MVVM1	CNC(=O)C(=O)NC/C=C\CCCCCCCCCCCCC(=O)O
QV13U2MVM2	CCNC(=O)NC/C=C\CCCCCCCCCCCCC(=O)O
WNO3Q	O=[N+]([O-])OCCCO
WN3VO1	COC(=O)CCC[N+](=O)[O-]
QSWO9U9	CCCCCCCC/C=C\CCCCCCCCOS(=O)(=O)O
WNO6M2 &WNQ	CCNCCCCCCO[N+](=O)[O-].O=[N+]([O-])O
QV2O1	COCCC(=O)O
1M3M7M3M1	CNCCCNCCCCCCCNCCCNC
Q2O2O2O2O2O2O2O2O2O2O2O2O2O2O2O2O2O2O2O2O2O2O2O12	CCCCCCCCCCCCOCCOCCOCCOCCOCCOCCOCCOCCOCCOCCOCCOCCOCCOCCOCCOCCOCCOCCOCCOCCOCCOCCOCCO
QV4VO3U3U11	CCCCCCCCCC/C=C\C/C=C\CCOC(=O)CCCCC(=O)O
Q30	CCCCCCCCCCCCCCCCCCCCCCCCCCCCCCO
Z2ONW	NCCO[N+](=O)[O-]
QSWO7U9	CCCCCCCC/C=C\CCCCCCOS(=O)(=O)O
Q2M14	CCCCCCCCCCCCCCNCCO
1U4UU2UU2UU8VO1	C=CCCC#CC#CC#CCCCCCCCC(=O)OC
VH1U2	C/C=C/C=O
Q2U2UU2UU3U8	CCCCCCC/C=C\CC#CC#C/C=C\CO
Q2U2UU2UU3U6	CCCCC/C=C\CC#CC#C/C=C\CO
Q2U3UU2UU2U2U7	CCCCCC/C=C/C=C/C#CC#CC/C=C\CO
E1V1	CC(=O)CBr
ZVO1	COC(N)=O
E1VO2	CCOC(=O)CBr
1VO9U3UU2U2U2OV1	CC(=O)OC/C=C/C=C/C#CC/C=C\CCCCCCCCOC(C)=O
9U1V1	CCCCCCCC/C=C/C(C)=O
10U1V1	CCCCCCCCC/C=C/C(C)=O
11U1V1	CCCCCCCCCC/C=C/C(C)=O
12U1V1	CCCCCCCCCCC/C=C/C(C)=O
QV6VMQ	O=C(O)CCCCCCC(=O)NO
Z2SS2MV3VM2SS2MV3VM2SS2Z	NCCSSCCNC(=O)CCCC(=O)NCCSSCCNC(=O)CCCC(=O)NCCSSCCN
7U2U2UU2U2U2OV1	CCCCCC/C=C/C=C/C#C/C=C/C=C/COC(C)=O
8U3UU2U2U2OV1	CCCCCCC/C=C\CC#C/C=C/C=C/COC(C)=O
QV9U2U6	CCCCC/C=C\C=C\CCCCCCCCC(=O)O
Z3VO14 &GH	CCCCCCCCCCCCCCOC(=O)CCCN.Cl
Q9U3UU2U2U2Q	OC/C=C/C=C/C#CC/C=C\CCCCCCCCO
QV1U2	C/C=C/C(=O)O
1OV1U1O2UU1	C#CCO/C=C/C(=O)OC
QH	O
Z2SS2MV2VM2SS2MV2VM2SS2Z	NCCSSCCNC(=O)CCC(=O)NCCSSCCNC(=O)CCC(=O)NCCSSCCN
Z6VO11 &GH	CCCCCCCCCCCOC(=O)CCCCCCN.Cl
Z7VO10 &GH	CCCCCCCCCCOC(=O)CCCCCCCN.Cl
Z3VO14	CCCCCCCCCCCCCCOC(=O)CCCN
Z7VO10	CCCCCCCCCCOC(=O)CCCCCCCN
Z9VO8	CCCCCCCCOC(=O)CCCCCCCCCN
Z2VO15 &GH	CCCCCCCCCCCCCCCOC(=O)CCN.Cl
2OV1UU2O1U1VO1	CCOC(=O)C#CCO/C=C/C(=O)OC
NC17	CCCCCCCCCCCCCCCCCC#N
Z11VO6	CCCCCCOC(=O)CCCCCCCCCCCN
SH2SWQ	O=S(=O)(O)CCS
QV1U1	C=CC(=O)O
Z1V2VO1	COC(=O)CCC(=O)CN
Z6VO11	CCCCCCCCCCCOC(=O)CCCCCCN
Q2O2O2O2O2O11	CCCCCCCCCCCOCCOCCOCCOCCOCCO
Z4VO13	CCCCCCCCCCCCCOC(=O)CCCCN
Z5VO12	CCCCCCCCCCCCOC(=O)CCCCCN
Z11VO6 &GH	CCCCCCOC(=O)CCCCCCCCCCCN.Cl
Z2VO15	CCCCCCCCCCCCCCCOC(=O)CCN
Z4VO13 &GH	CCCCCCCCCCCCCOC(=O)CCCCN.Cl
ZO2O2O2OZ	NOCCOCCOCCON
QV1UU1	C#CC(=O)O
Z8	CCCCCCCCN
SUCM	N=C=S
QV1O2	CCOCC(=O)O
QVV1	CC(=O)C(=O)O
Z3VO4	CCCCOC(=O)CCCN
3U3U3U8VO1	CC/C=C\C/C=C\C/C=C\CCCCCCCC(=O)OC
QCN	N#CO
QVQ	O=C(O)O
Z2F	NCCF
QVV1F	O=C(O)C(=O)CF
QVV3	CCCC(=O)C(=O)O
VHVQ	O=CC(=O)O
QV6VQ	O=C(O)CCCCCCC(=O)O
QV3VQ	O=C(O)CCCC(=O)O
QSWO5U3	CC/C=C\CCCCOS(=O)(=O)O
QV1MV1U10	CCCCCCCCC/C=C/C(=O)NCC(=O)O
QV1MV1U4	CCC/C=C/C(=O)NCC(=O)O
Z3F	NCCCF
QV14U9	CCCCCCCC/C=C\CCCCCCCCCCCCCC(=O)O
QV12U9	CCCCCCCC/C=C\CCCCCCCCCCCC(=O)O
QV19	CCCCCCCCCCCCCCCCCCCC(=O)O
Z3M3M3M3M3M16	CCCCCCCCCCCCCCCCNCCCNCCCNCCCNCCCNCCCN
Z3M3M4M3M3M16	CCCCCCCCCCCCCCCCNCCCNCCCNCCCCNCCCNCCCN
2M4M4M4M4M4M2U2M4M4M4M4M4M2	CCNCCCCNCCCCNCCCCNCCCCNCCCCNC/C=C/CNCCCCNCCCCNCCCCNCCCCNCCCCNCC
2M4M4M4M4M4M4M4M2	CCNCCCCNCCCCNCCCCNCCCCNCCCCNCCCCNCCCCNCC
QV22	CCCCCCCCCCCCCCCCCCCCCCC(=O)O
2M4M4M4M4M4M4M2U2M4M4M4M4M4M4M2	CCNCCCCNCCCCNCCCCNCCCCNCCCCNCCCCNC/C=C/CNCCCCNCCCCNCCCCNCCCCNCCCCNCCCCNCC
QV9U5	CCCC/C=C\CCCCCCCCC(=O)O
Z3M3M3M3M16	CCCCCCCCCCCCCCCCNCCCNCCCNCCCNCCCN
Z3M4M3M16	CCCCCCCCCCCCCCCCNCCCNCCCCNCCCN
Z3M3M3M16	CCCCCCCCCCCCCCCCNCCCNCCCNCCCN
QV21	CCCCCCCCCCCCCCCCCCCCCC(=O)O
WNO3M2	CCNCCCO[N+](=O)[O-]
Z3M4M3M3M16	CCCCCCCCCCCCCCCCNCCCNCCCNCCCCNCCCN
Z2VM2SV1	CC(=O)SCCNC(=O)CCN
QV20	CCCCCCCCCCCCCCCCCCCCC(=O)O
QV23	CCCCCCCCCCCCCCCCCCCCCCCC(=O)O
ZQ	NO
Z1V2VO2O1	COCCOC(=O)CCC(=O)CN
Z2SV1	CC(=O)SCCN
Z3SWMQ	NCCCS(=O)(=O)NO
Z2M2S4	CCCCSCCNCCN
Z3M2S2	CCSCCNCCCN
Z3VM2Z	NCCCC(=O)NCCN
Z3VM6MV3Z	NCCCC(=O)NCCCCCCNC(=O)CCCN
Z3VM2MV3Z	NCCCC(=O)NCCNC(=O)CCCN
Z3VM2SS2MV3Z	NCCCC(=O)NCCSSCCNC(=O)CCCN
QV16	CCCCCCCCCCCCCCCCC(=O)O
Z2M2S1	CSCCNCCN
Z1CN	N#CCN
Z1VM2SV1G	NCC(=O)NCCSC(=O)CCl
Z1VO1	COC(=O)CN
Q22	CCCCCCCCCCCCCCCCCCCCCCO
Z2M3M2Z	NCCNCCCNCCN
Z2M2S3	CCCSCCNCCN
Z2G	NCCCl
Z2O2O2MV17	CCCCCCCCCCCCCCCCCC(=O)NCCOCCOCCN
Z1VM2SV2	CCC(=O)SCCNC(=O)CN
SH2M1VQ	O=C(O)CNCCS
Z1VM2SS2MV1Z	NCC(=O)NCCSSCCNC(=O)CN
Z1VS1VQ	NCC(=O)SCC(=O)O
3U3U3U3U3U4VO2 &3U3U3U3U3U3U3VO2	CC/C=C\C/C=C\C/C=C\C/C=C\C/C=C\C/C=C\CCC(=O)OCC.CC/C=C\C/C=C\C/C=C\C/C=C\C/C=C\CCCC(=O)OCC
Z2VM2SS2MV2Z	NCCC(=O)NCCSSCCNC(=O)CCN
Z1V2VO2O2O2	CCOCCOCCOC(=O)CCC(=O)CN
Z3VM4MV3Z	NCCCC(=O)NCCCCNC(=O)CCCN
Z1V2VO2O2O2O2	CCOCCOCCOCCOC(=O)CCC(=O)CN
Z3ONW	NCCCO[N+](=O)[O-]
-NA- &G	[Cl-].[Na+]
Z3M2S3	CCCSCCNCCCN
Z1VS2MV1	CC(=O)NCCSC(=O)CN
Z3VM4MV1	CC(=O)NCCCCNC(=O)CCCN
-NA- &I	[I-].[Na+]
-NA- &I	[I-].[Na+]
Z3M2SH	NCCCNCCS
2M4M4M4M4M4M4M4M4M4M2	CCNCCCCNCCCCNCCCCNCCCCNCCCCNCCCCNCCCCNCCCCNCCCCNCC
Z4MV3Z	NCCCCNC(=O)CCCN
Z1V2VQ &GH	Cl.NCC(=O)CCC(=O)O
Z1V2VO6	CCCCCCOC(=O)CCC(=O)CN
Z1V2VO6 &GH	CCCCCCOC(=O)CCC(=O)CN.Cl
Z1VO1VQ	NCC(=O)OCC(=O)O
Q2O12	CCCCCCCCCCCCOCCO
G &-KA-	[Cl-].[K+]
Z2M2M2Z &GH	Cl.NCCNCCNCCN
F &-NA-	[F-].[Na+]
QSW3MV1	CC(=O)NCCCS(=O)(=O)O
ZH	N
2M4M4M4M4M2U2M4M4M4M4M2	CCNCCCCNCCCCNCCCCNCCCCNC/C=C\CNCCCCNCCCCNCCCCNCCCCNCC
Z3VM2SV1	CC(=O)SCCNC(=O)CCCN
Z3M2S1	CSCCNCCCN
Z1V2VO1 &GH	COC(=O)CCC(=O)CN.Cl
ZV3Z	NCCCC(N)=O
2M4M4M4M4M4M4M4M4M4M4M4M2	CCNCCCCNCCCCNCCCCNCCCCNCCCCNCCCCNCCCCNCCCCNCCCCNCCCCNCCCCNCC
3MVM3M3M3MVM3	CCCNC(=O)NCCCNCCCNCCCNC(=O)NCCC
Z3VM2M1VQ	NCCCC(=O)NCCNCC(=O)O
2MVM3M4M3MVM2	CCNC(=O)NCCCNCCCCNCCCNC(=O)NCC
2MVM3M7M3MVM2	CCNC(=O)NCCCNCCCCCCCNCCCNC(=O)NCC
1M2UU1	C#CCNC
Z2M2S2	CCSCCNCCN
11U1	C=CCCCCCCCCCC
2MVM3M3M3MVM2	CCNC(=O)NCCCNCCCNCCCNC(=O)NCC
3MVM3M4M3MVM3	CCCNC(=O)NCCCNCCCCNCCCNC(=O)NCCC
3MVM3M7M3MVM3	CCCNC(=O)NCCCNCCCCCCCNCCCNC(=O)NCCC
ZV2Z &GH	Cl.NCCC(N)=O
QV2MV10MV16S12	CCCCCCCCCCCCSCCCCCCCCCCCCCCCCC(=O)NCCCCCCCCCCC(=O)NCCC(=O)O
ZO2U1	C=CCON
Z3M2Z	NCCCNCCN
Z1VM1VM2VQ	NCC(=O)NCC(=O)NCCC(=O)O
ZV2Z	NCCC(N)=O
QSW3Q	O=S(=O)(O)CCCO
Z1VM3VQ	NCC(=O)NCCCC(=O)O
QSWO16	CCCCCCCCCCCCCCCCOS(=O)(=O)O
Z1VM2VM2SWQ	NCC(=O)NCCC(=O)NCCS(=O)(=O)O
Z1VM2VQ	NCC(=O)NCCC(=O)O
ZV1Z &GH	Cl.NCC(N)=O
6U3U3U3U5O4	CCCCC/C=C\C/C=C\C/C=C\C/C=C\CCCCOCCCC
1VM6MV1	CC(=O)NCCCCCCNC(C)=O
Z1VM2SV1	CC(=O)SCCNC(=O)CN
Q2MV4UU3UU3UU3UU6	CCCCCC#CCC#CCC#CCC#CCCCC(=O)NCCO
QV8UU2UU2U4U1	C=CCC/C=C/C#CC#CCCCCCCCC(=O)O
F2MV4U3U3U3U6	CCCCC/C=C\C/C=C\C/C=C\C/C=C\CCCC(=O)NCCF
Q2SSW1	CS(=O)(=O)SCCO
3M4M3M3	CCCNCCCCNCCCNCCC
Z3M4M3MV8U9	CCCCCCCC/C=C/CCCCCCCC(=O)NCCCNCCCCNCCCN
Q16Q	OCCCCCCCCCCCCCCCCO
Q3MV8U9	CCCCCCCC/C=C\CCCCCCCC(=O)NCCCO
9U8V1	CCCCCCCC/C=C\CCCCCCCC(C)=O
Z2VM2VM2VM2VQ	NCCC(=O)NCCC(=O)NCCC(=O)NCCC(=O)O
Q2MV8U3U6	CCCCC/C=C\C/C=C\CCCCCCCC(=O)NCCO
Z3M8M3M2 &GH &GH &GH &GH	CCNCCCNCCCCCCCCNCCCN.Cl.Cl.Cl.Cl
QV4U7	CCCCCC/C=C\CCCC(=O)O
2M4M4M4M2U2M2 &GH	CCNC/C=C\CNCCCCNCCCCNCCCCNCC.Cl
Q1U2U3UU2U10OV1	CC(=O)OCCCCCCCCC/C=C\C#CC/C=C/C=C/O
4VO4	CCCCOC(=O)CCCC
4M3M8M3M4 &GH &GH &GH &GH	CCCCNCCCNCCCCCCCCNCCCNCCCC.Cl.Cl.Cl.Cl
Q2UU2U5UU2UU2UU6U2UU1	C#C/C=C\CCCCC#CC#CC#CCCC/C=C\C#CCO
VH1U9	CCCCCCCC/C=C/C=O
Z5Z	NCCCCCN
QV1MV6U3U3U3U6	CCCCC/C=C\C/C=C\C/C=C\C/C=C\CCCCCC(=O)NCC(=O)O
VH1U1V5	CCCCCC(=O)/C=C/C=O
Z7M7Z	NCCCCCCCNCCCCCCCN
ZV8U3U6	CCCCC/C=C/C/C=C/CCCCCCCC(N)=O
1VM1	CNC(C)=O
ZV1SW18	CCCCCCCCCCCCCCCCCCS(=O)(=O)CC(N)=O
QV4VO3U3U9	CCCCCCCC/C=C\C/C=C\CCOC(=O)CCCCC(=O)O
ZV7U3U3U6	CCCCC/C=C/C/C=C/C/C=C/CCCCCCC(N)=O
6U3U3U3U5O2UU1	C#CCOCCCC/C=C\C/C=C\C/C=C\C/C=C\CCCCC
ZV8U9	CCCCCCCC/C=C\CCCCCCCC(N)=O
1U8U1	C=CCCCCCCC=C
1SWO3M3OSW1	CS(=O)(=O)OCCCNCCCOS(C)(=O)=O
12OV1MV1MV11	CCCCCCCCCCCCOC(=O)CNC(=O)CNC(=O)CCCCCCCCCCC
6U3U3U3U4VM2O1	CCCCC/C=C\C/C=C\C/C=C\C/C=C\CCCC(=O)NCCOC
NC2M5	CCCCCNCCC#N
QV8MV1E	O=C(O)CCCCCCCCNC(=O)CBr
Q10	CCCCCCCCCCO
QV1MV7U3U3U6	CCCCC/C=C\C/C=C\C/C=C\CCCCCCC(=O)NCC(=O)O
6U3U3U3U4MVM1	CCCCC/C=C\C/C=C\C/C=C\C/C=C\CCCNC(=O)NC
G3	CCCCl
QV2V1V1	CC(=O)CC(=O)CCC(=O)O
3VM2S1	CCCC(=O)NCCSC
Q4UU2UU2U2U3V3	CCCC(=O)CC/C=C/C=C/C#CC#CCCCO
Q2MV4U3U3U3U3U3	CC/C=C\C/C=C\C/C=C\C/C=C\C/C=C\CCCC(=O)NCCO
Q2O1VO3U3U6	CCCCC/C=C\C/C=C\CCOC(=O)COCCO
1U1U2M3M3M2U1U1	C=C=CCNCCCNCCCNCC=C=C
Z3M4M3MSW10	CCCCCCCCCCS(=O)(=O)NCCCNCCCCNCCCN
Z1VH	NCC=O
Q2MV4U3U3U3U7	CCCCCC/C=C\C/C=C\C/C=C\C/C=C\CCCC(=O)NCCO
Z3M4M3MV6VM3M4M3Z	NCCCNCCCCNCCCNC(=O)CCCCCCC(=O)NCCCNCCCCNCCCN
QV1O2UU2UU9U1	C=CCCCCCCCC#CC#CCOCC(=O)O
QV1MV1MV1G	O=C(O)CNC(=O)CNC(=O)CCl
QSWO3UU2UU6UU2UU2U1E	O=S(=O)(O)OCCC#CC#CCCCCC#CC#C/C=C/Br
3U3U3U3U3U3U3VM2MV3U3U3U3U3U3U3	CC/C=C\C/C=C\C/C=C\C/C=C\C/C=C\C/C=C\CCC(=O)NCCNC(=O)CC/C=C\C/C=C\C/C=C\C/C=C\C/C=C\C/C=C\CC
Z6VQ	NCCCCCCC(=O)O
QV2SW2VQ	O=C(O)CCS(=O)(=O)CCC(=O)O
14VVM1VO1	CCCCCCCCCCCCCCC(=O)C(=O)NCC(=O)OC
6U3U3U3U4VM2I	CCCCC/C=C\C/C=C\C/C=C\C/C=C\CCCC(=O)NCCI
Q6E	OCCCCCCBr
Q2MV6U3U3U3U3U3	CC/C=C\C/C=C\C/C=C\C/C=C\C/C=C\CCCCCC(=O)NCCO
13U1V1	CCCCCCCCCCCC/C=C/C(C)=O
ZV3	CCCC(N)=O
Z3M4M3Z	NCCCNCCCCNCCCN
Q12E	OCCCCCCCCCCCCBr
QV10U3U3U3	CC/C=C\C/C=C\C/C=C\CCCCCCCCCC(=O)O
ZSWO18	CCCCCCCCCCCCCCCCCCOS(N)(=O)=O
QV11E	O=C(O)CCCCCCCCCCCBr
EH	Br
IH	I
Z9VO8 &GH	CCCCCCCCOC(=O)CCCCCCCCCN.Cl
16I	CCCCCCCCCCCCCCCCI
QV1UU1VQ	O=C(O)C#CC(=O)O
Q2O2O2O2O2O2O2O2O2O12	CCCCCCCCCCCCOCCOCCOCCOCCOCCOCCOCCOCCOCCO
2O2O2O2	CCOCCOCCOCC
1O2O2O2O1	COCCOCCOCCOC
E1E	BrCBr
Q2O2O2	CCOCCOCCO
G1V1G	O=C(CCl)CCl
5M5	CCCCCNCCCCC
Q1V1Q	O=C(CO)CO
GH	Cl
3U3U3U3U3U4VM3M1	CC/C=C\C/C=C\C/C=C\C/C=C\C/C=C\CCCC(=O)NCCCNC
Q2O2Q	OCCOCCO
QV5VQ	O=C(O)CCCCCC(=O)O
QH	O
FH	F
Q2SS2Q	OCCSSCCO
9V1	CCCCCCCCCC(C)=O
E3	CCCBr
VH10	CCCCCCCCCCC=O
Z5VO12 &GH	CCCCCCCCCCCCOC(=O)CCCCCN.Cl
QV1O1VQ	O=C(O)COCC(=O)O
Q2O2O2Q	OCCOCCOCCO
NC6	CCCCCCC#N
OCO	O=C=O
1O2O1	COCCOC
VH3VH	O=CCCCC=O
Q2O2O1	COCCOCCO
Q2O2O2O2Q	OCCOCCOCCOCCO
2OVM1	CCOC(=O)NC
ZV2	CCC(N)=O
QV8VQ	O=C(O)CCCCCCCCC(=O)O
Q2O2O2O2O1	COCCOCCOCCOCCO
Q2O2O2O2O2Q	OCCOCCOCCOCCOCCO
Q2O2O2O2O2O1	COCCOCCOCCOCCOCCO
2M1	CCNC
G1V1	CC(=O)CCl
QV1V1	CC(=O)CC(=O)O
Z1VSH	NCC(=O)S
Q3G	OCCCCl
Q2O2O2O2O2O2Q	OCCOCCOCCOCCOCCOCCO
QV5UU14	CCCCCCCCCCCCCC#CCCCCC(=O)O
Z4M4M4Z &GH	Cl.NCCCCNCCCCNCCCCN
SH3	CCCS
WN6	CCCCCC[N+](=O)[O-]
OO	O=O
QV10U7	CCCCCC/C=C\CCCCCCCCCC(=O)O
QV2V1	CC(=O)CCC(=O)O
VH15	CCCCCCCCCCCCCCCC=O
Z3M3M3Z &GH	Cl.NCCCNCCCNCCCN
1SWS1	CSS(C)(=O)=O
-LI-	[Li+]
1MVM1	CNC(=O)NC
QSW1U1	C=CS(=O)(=O)O
QV9U1	C=CCCCCCCCCC(=O)O
Z4M4Z &GH	Cl.NCCCCNCCCCN
Z5M3Z &GH	Cl.NCCCCCNCCCN
QVV2S1	CSCCC(=O)C(=O)O
1O2O2O1	COCCOCCOC
SHSSH	SSS
QV4U8MVM5	CCCCCNC(=O)NCCCCCCC/C=C\CCCC(=O)O
Q2MV2VM2Q	O=C(CCC(=O)NCCO)NCCO
2M4M4M4M4M2	CCNCCCCNCCCCNCCCCNCCCCNCC
15H	CCCCCCCCCCCCCCC
GV3	CCCC(=O)Cl
2O3MVVM3O2	CCOCCCNC(=O)C(=O)NCCCOCC
2M4M4M4M4M4M4M4M4M4M4M4M4M4M2	CCNCCCCNCCCCNCCCCNCCCCNCCCCNCCCCNCCCCNCCCCNCCCCNCCCCNCCCCNCCCCNCCCCNCC
8M3S3M8 &GH	CCCCCCCCNCCCSCCCNCCCCCCCC.Cl
Z1V2VO2O2	CCOCCOC(=O)CCC(=O)CN
Z3VM4	CCCCNC(=O)CCCN
E2U2E	BrC/C=C/CBr
2M4M4M4M2U2M4M4M4M2 &GH	CCNCCCCNCCCCNCCCCNC/C=C/CNCCCCNCCCCNCCCCNCC.Cl
1VOV1	CC(=O)OC(C)=O
QV18	CCCCCCCCCCCCCCCCCCC(=O)O
Z1V2VO1OV3	CCCC(=O)OCOC(=O)CCC(=O)CN
1U8VO1	C=CCCCCCCCC(=O)OC
SUCS	S=C=S
2VM4MV2	CCC(=O)NCCCCNC(=O)CC
QV9U8	CCCCCCC/C=C\CCCCCCCCC(=O)O
QV1MV3U3U3U3U3U3U3	CC/C=C\C/C=C\C/C=C\C/C=C\C/C=C\C/C=C\CCC(=O)NCC(=O)O
1VM2S2MV1	CC(=O)NCCSCCNC(C)=O
1SS1	CSSC
QV3MV7U3U3U6	CCCCC/C=C\C/C=C\C/C=C\CCCCCCC(=O)NCCCC(=O)O
Z2CN &Z2CN &QV1U1VQ	N#CCCN.N#CCCN.O=C(O)/C=C/C(=O)O
19UU1	C#CCCCCCCCCCCCCCCCCCC
2O2OVM6MVO2O2	CCOCCOC(=O)NCCCCCCNC(=O)OCCOCC
QV8UU7	CCCCCCC#CCCCCCCCC(=O)O
Q2OV1U1	C=CC(=O)OCCO
NC2U2	C/C=C/CC#N
QV1UU15	CCCCCCCCCCCCCCC#CC(=O)O
QV4UU11	CCCCCCCCCCC#CCCCC(=O)O
QV4UU2UU9	CCCCCCCCC#CC#CCCCC(=O)O
ZVMV1U1VO4	CCCCOC(=O)/C=C\C(=O)NC(N)=O
Z1V2VO8	CCCCCCCCOC(=O)CCC(=O)CN
Z2CN &QV1U1VQ	N#CCCN.O=C(O)/C=C/C(=O)O
Z4Z &GH	Cl.NCCCCN
Z3M4M3Z &GH	Cl.NCCCNCCCCNCCCN
ZO1VQ &GH	Cl.NOCC(=O)O
SH1VO1	COC(=O)CS
Z6	CCCCCCN
Z2SS2Z &GH	Cl.NCCSSCCN
Z4M3Z &GH	Cl.NCCCCNCCCN
Z4VQ &GH	Cl.NCCCCC(=O)O
EMV1	CC(=O)NBr
ZVMZ &GH	Cl.NNC(N)=O
Z2SH &GH	Cl.NCCS
Z1V2VO4	CCCCOC(=O)CCC(=O)CN
Z1V2VO5	CCCCCOC(=O)CCC(=O)CN
QV8U6V2	CCC(=O)CCCCC/C=C\CCCCCCCC(=O)O
ZM2	CCNN
GVS2	CCSC(=O)Cl
QV8U9 &Z2Q	CCCCCCCC/C=C\CCCCCCCC(=O)O.NCCO
G1U1G	ClC=CCl
QV8U2U1V5	CCCCCC(=O)/C=C/C=C\CCCCCCCC(=O)O
7U1	C=CCCCCCC
Q11VS2	CCSC(=O)CCCCCCCCCCCO
1U1VM1MV1U1	C=CC(=O)NCNC(=O)C=C
Z2SWS2Z	NCCSS(=O)(=O)CCN
QV8UU19	CCCCCCCCCCCCCCCCCCC#CCCCCCCCC(=O)O
4MV9UU1	C#CCCCCCCCCC(=O)NCCCC
QV3S2	CCSCCCC(=O)O
ZV4VZ	NC(=O)CCCCC(N)=O
ZM4 &QVVQ	CCCCNN.O=C(O)C(=O)O
1U2MV3VM2U1	C=CCNC(=O)CCCC(=O)NCC=C
E2U1	C=CCBr
G12	CCCCCCCCCCCCCl
2OVMMVM6MVMMVO2	CCOC(=O)NNC(=O)NCCCCCCNC(=O)NNC(=O)OCC
1MV2SS2VM1	CNC(=O)CCSSCCC(=O)NC
1U2MV4VM2U1	C=CCNC(=O)CCCCC(=O)NCC=C
Z4M3Z &GH &GH &GH	Cl.Cl.Cl.NCCCCNCCCN
2VM6MV2	CCC(=O)NCCCCCCNC(=O)CC
WN3	CCC[N+](=O)[O-]
NC1U1CN	N#C/C=C/C#N
ZMV10O4Q	NNC(=O)CCCCCCCCCCOCCCCO
WN4	CCCC[N+](=O)[O-]
1O3MV3VM3O1	COCCCNC(=O)CCCC(=O)NCCCOC
4OV1U1VO4	CCCCOC(=O)/C=C\C(=O)OCCCC
NC2G	N#CCCCl
QV4UU3UU3UU9	CCCCCCCCC#CCC#CCC#CCCCC(=O)O
GVS3	CCCSC(=O)Cl
VH4U1VO2	CCOC(=O)/C=C/CCCC=O
1VO1U1	C=COC(C)=O
2O2OV1	CCOCCOC(C)=O
Q2MV3U3U3U3U3U3U3	CC/C=C\C/C=C\C/C=C\C/C=C\C/C=C\C/C=C\CCC(=O)NCCO
1OV1MV4VM1VO1	COC(=O)CNC(=O)CCCCC(=O)NCC(=O)OC
QV3VO1	COC(=O)CCCC(=O)O
ZMV1SW1SW1VMZ	NNC(=O)CS(=O)(=O)CS(=O)(=O)CC(=O)NN
30H	CCCCCCCCCCCCCCCCCCCCCCCCCCCCCC
GV7	CCCCCCCC(=O)Cl
4O2O2O4	CCCCOCCOCCOCCCC
1O2MV3VM2O1	COCCNC(=O)CCCC(=O)NCCOC
ZV10U3U6	CCCCC/C=C\C/C=C\CCCCCCCCCC(N)=O
G1U1G	Cl/C=C\Cl
QV2U2VQ	O=C(O)C/C=C\CC(=O)O
2OV1MV5VM1VO2	CCOC(=O)CNC(=O)CCCCCC(=O)NCC(=O)OCC
QV1SW1VQ	O=C(O)CS(=O)(=O)CC(=O)O
4MVO2MVM1	CCCCNC(=O)OCCNC(=O)NC
VH3	CCCC=O
1U1VO2O2O2O2OV1U1	C=CC(=O)OCCOCCOCCOCCOC(=O)C=C
ZO1VQ &ZO1VQ &GH	Cl.NOCC(=O)O.NOCC(=O)O
1U1VO2O2OV1U1	C=CC(=O)OCCOCCOC(=O)C=C
QV11UU19	CCCCCCCCCCCCCCCCCCC#CCCCCCCCCCCC(=O)O
8VO2U1	C=CCOC(=O)CCCCCCCC
2V1U1	C=CC(=O)CC
NC4	CCCCC#N
QV3MV8U3U6	CCCCC/C=C\C/C=C\CCCCCCCC(=O)NCCCC(=O)O
QV12U3U3U3	CC/C=C\C/C=C\C/C=C\CCCCCCCCCCCC(=O)O
2OVO2	CCOC(=O)OCC
Z16	CCCCCCCCCCCCCCCCN
1U1VO6OV1U1	C=CC(=O)OCCCCCCOC(=O)C=C
3U3U3U8VO2	CC/C=C/C/C=C/C/C=C/CCCCCCCC(=O)OCC
NC1VO1	COC(=O)CC#N
ZV5	CCCCCC(N)=O
QV6U19	CCCCCCCCCCCCCCCCCCC=CCCCCCC(=O)O
NCS1SCN	N#CSCSC#N
QV3O2UU1	C#CCOCCCC(=O)O
QV4UU1	C#CCCCC(=O)O
Z4Z &GH &GH	Cl.Cl.NCCCCN
G1U2 &G1U1G	C/C=C\Cl.Cl/C=C\Cl
1V2V1	CC(=O)CCC(C)=O
Q2UU1	C#CCO
G1VM9MV1G	O=C(CCl)NCCCCCCCCCNC(=O)CCl
NC2CN	N#CCCC#N
4SW1U2U1SW4	CCCCS(=O)(=O)/C=C\C=C/S(=O)(=O)CCCC
4OV1U1	C=CC(=O)OCCCC
5U1	C=CCCCC
1OV4VO1	COC(=O)CCCCC(=O)OC
QV1S1VQ	O=C(O)CSCC(=O)O
3VOV3	CCCC(=O)OC(=O)CCC
8MV3VO2UU1	C#CCOC(=O)CCCC(=O)NCCCCCCCC
QV2S2VQ	O=C(O)CCSCCC(=O)O
QV12UU19	CCCCCCCCCCCCCCCCCCC#CCCCCCCCCCCCC(=O)O
Z3M4M3Z &GH &GH &GH &GH	Cl.Cl.Cl.Cl.NCCCNCCCCNCCCN
VH1U2U2	C/C=C/C=C/C=O
4M2	CCCCNCC
1V1U1	C=CC(C)=O
ZMV9U1	C=CCCCCCCCCC(=O)NN
QV11O1	COCCCCCCCCCCCC(=O)O
VHVH	O=CC=O
GV4	CCCCC(=O)Cl
NC3U1	C=CCCC#N
Q2O2S12	CCCCCCCCCCCCSCCOCCO
1U9VO1	C=CCCCCCCCCC(=O)OC
Z2SS2Z &GH &GH	Cl.Cl.NCCSSCCN
QV4V12	CCCCCCCCCCCCC(=O)CCCCC(=O)O
QV5UU10	CCCCCCCCCC#CCCCCC(=O)O
ZO1 &GH	CON.Cl
1OV3VO1	COC(=O)CCCC(=O)OC
QV6U3U3U3U6	CCCCC/C=C\C/C=C\C/C=C\C/C=C\CCCCCC(=O)O
G2O2G	ClCCOCCCl
QV1SS1VQ	O=C(O)CSSCC(=O)O
1VM2S1	CSCCNC(C)=O
1V2SW1U1	C=CS(=O)(=O)CCC(C)=O
F &-KA-	[F-].[K+]
Q2S2V1	CC(=O)CCSCCO
-NA- &I	[I-].[Na+]
QV2MQ	O=C(O)CCNO
10SWM3M3M6M3M3MSW10 &GH	CCCCCCCCCCS(=O)(=O)NCCCNCCCNCCCCCCNCCCNCCCNS(=O)(=O)CCCCCCCCCC.Cl
12SWM3M3M6M3M3MSW12 &GH	CCCCCCCCCCCCS(=O)(=O)NCCCNCCCNCCCCCCNCCCNCCCNS(=O)(=O)CCCCCCCCCCCC.Cl
-KA- &E	[Br-].[K+]
8SWM3M3M6M3M3MSW8 &GH	CCCCCCCCS(=O)(=O)NCCCNCCCNCCCCCCNCCCNCCCNS(=O)(=O)CCCCCCCC.Cl
QV3MQ	O=C(O)CCCNO
-NA- &E	[Br-].[Na+]
7U2U1VO2	CCCCCC/C=C/C=C/C(=O)OCC
Z3M4M3M3MSW8 &GH	CCCCCCCCS(=O)(=O)NCCCNCCCNCCCCNCCCN.Cl
Z3M4M3M3MSW10 &GH	CCCCCCCCCCS(=O)(=O)NCCCNCCCNCCCCNCCCN.Cl
Z3M4M3M3MSW12 &GH	CCCCCCCCCCCCS(=O)(=O)NCCCNCCCNCCCCNCCCN.Cl
Z3M4M3M3MSW16 &GH	CCCCCCCCCCCCCCCCS(=O)(=O)NCCCNCCCNCCCCNCCCN.Cl
Z3M4M3M3MSW18 &GH	CCCCCCCCCCCCCCCCCCS(=O)(=O)NCCCNCCCNCCCCNCCCN.Cl
QV1MQ	O=C(O)CNO
QV1MVV14	CCCCCCCCCCCCCCC(=O)C(=O)NCC(=O)O
QV2MVV14	CCCCCCCCCCCCCCC(=O)C(=O)NCCC(=O)O
Z3M4M3MSW12 &GH	CCCCCCCCCCCCS(=O)(=O)NCCCNCCCCNCCCN.Cl
Z3M4M3MSW16 &GH	CCCCCCCCCCCCCCCCS(=O)(=O)NCCCNCCCCNCCCN.Cl
Z3M4M3MSW18 &GH	CCCCCCCCCCCCCCCCCCS(=O)(=O)NCCCNCCCCNCCCN.Cl
Q2SW2V1	CC(=O)CCS(=O)(=O)CCO
16SWM3M3M6M3M3MSW16 &GH	CCCCCCCCCCCCCCCCS(=O)(=O)NCCCNCCCNCCCCCCNCCCNCCCNS(=O)(=O)CCCCCCCCCCCCCCCC.Cl
18SWM3M3M6M3M3MSW18 &GH	CCCCCCCCCCCCCCCCCCS(=O)(=O)NCCCNCCCNCCCCCCNCCCNCCCNS(=O)(=O)CCCCCCCCCCCCCCCCCC.Cl
Z3M4M3MSW8 &GH	CCCCCCCCS(=O)(=O)NCCCNCCCCNCCCN.Cl
Z3M4M3MSW10 &GH	CCCCCCCCCCS(=O)(=O)NCCCNCCCCNCCCN.Cl
SH1VM1VM1VM1VQ	O=C(O)CNC(=O)CNC(=O)CNC(=O)CS
QG	OCl
ZM4	CCCCNN
Z2CN	N#CCCN
QV2VMMV7	CCCCCCCC(=O)NNC(=O)CCC(=O)O
2VM9MV2	CCC(=O)NCCCCCCCCCNC(=O)CC
1O2O2O2MV2VM2SS2MV2VM2O2O2O1	COCCOCCOCCNC(=O)CCC(=O)NCCSSCCNC(=O)CCC(=O)NCCOCCOCCOC
1O2O2O2MV3VM2SS2MV3VM2O2O2O1	COCCOCCOCCNC(=O)CCCC(=O)NCCSSCCNC(=O)CCCC(=O)NCCOCCOCCOC
1O2O2O2O2MV2VM2SS2MV2VM2O2O2O2O1	COCCOCCOCCOCCNC(=O)CCC(=O)NCCSSCCNC(=O)CCC(=O)NCCOCCOCCOCCOC
1O2O2O2O2MV3VM2SS2MV3VM2O2O2O2O1	COCCOCCOCCOCCNC(=O)CCCC(=O)NCCSSCCNC(=O)CCCC(=O)NCCOCCOCCOCCOC
1SWM6MSW1	CS(=O)(=O)NCCCCCCNS(C)(=O)=O
E10U1	C=CCCCCCCCCCBr
QV1U1VM3	CCCNC(=O)/C=C/C(=O)O
QMSW2	CCS(=O)(=O)NO
Z2E	NCCBr
VHO2U1	C=CCOC=O
QV1O1	COCC(=O)O
F5F	FCCCCCF
Q2MV7U1V8	CCCCCCCCC(=O)/C=C/CCCCCCC(=O)NCCO
G2MV8U3U3U3	CC/C=C\C/C=C\C/C=C\CCCCCCCC(=O)NCCCl
QV1MV8U3U3U3	CC/C=C\C/C=C\C/C=C\CCCCCCCC(=O)NCC(=O)O
QMV3	CCCC(=O)NO
QV1MV6V1U9	CCCCCCCC/C=C/C(=O)CCCCCCC(=O)NCC(=O)O
G2MV12U9	CCCCCCCC/C=C\CCCCCCCCCCCC(=O)NCCCl
G2MV6V1U9	CCCCCCCC/C=C/C(=O)CCCCCCC(=O)NCCCl
QV1MV7V1U8	CCCCCCC/C=C/C(=O)CCCCCCCC(=O)NCC(=O)O
Q2MV12U9	CCCCCCCC/C=C\CCCCCCCCCCCC(=O)NCCO
QV1MV3U3U3U2U3U3U3	CC/C=C\C/C=C\C/C=C\C=C/C/C=C\C/C=C\CCC(=O)NCC(=O)O
QV2SW12	CCCCCCCCCCCCS(=O)(=O)CCC(=O)O
14O2O2O2OV13	CCCCCCCCCCCCCCOCCOCCOCCOC(=O)CCCCCCCCCCCCC
Q2O2O2O12	CCCCCCCCCCCCOCCOCCOCCO
G2MV8U3U6	CCCCC/C=C\C/C=C\CCCCCCCC(=O)NCCCl
G2MV8U9	CCCCCCCC/C=C\CCCCCCCC(=O)NCCCl
Q2MV3U3U3U2U3U3U3	CC/C=C\C/C=C\C/C=C\C=C/C/C=C\C/C=C\CCC(=O)NCCO
QV3U3U3U2U3U3U3	CC/C=C\C/C=C\C/C=C\C=C/C/C=C\C/C=C\CCC(=O)O
G2MV3U3U3U2U3U3U3	CC/C=C\C/C=C\C/C=C\C=C/C/C=C\C/C=C\CCC(=O)NCCCl
Q2MV6V1U9	CCCCCCCC/C=C/C(=O)CCCCCCC(=O)NCCO
G2MV7V1U8	CCCCCCC/C=C/C(=O)CCCCCCCC(=O)NCCCl
Q2MV8U1V7	CCCCCCCC(=O)/C=C/CCCCCCCC(=O)NCCO
Q2MV7V1U8	CCCCCCC/C=C/C(=O)CCCCCCCC(=O)NCCO
G2MV8U1V7	CCCCCCCC(=O)/C=C/CCCCCCCC(=O)NCCCl
G2MV7U1V8	CCCCCCCCC(=O)/C=C/CCCCCCC(=O)NCCCl
10SWM3M3M6M3M3MSW10	CCCCCCCCCCS(=O)(=O)NCCCNCCCNCCCCCCNCCCNCCCNS(=O)(=O)CCCCCCCCCC
QV2V1MV1	CC(=O)NCC(=O)CCC(=O)O
16SWM3M3M6M3M3MSW16	CCCCCCCCCCCCCCCCS(=O)(=O)NCCCNCCCNCCCCCCNCCCNCCCNS(=O)(=O)CCCCCCCCCCCCCCCC
18SWM3M3M6M3M3MSW18	CCCCCCCCCCCCCCCCCCS(=O)(=O)NCCCNCCCNCCCCCCNCCCNCCCNS(=O)(=O)CCCCCCCCCCCCCCCCCC
6MSWM6	CCCCCCNS(=O)(=O)NCCCCCC
12SWM3M3M6M3M3MSW12	CCCCCCCCCCCCS(=O)(=O)NCCCNCCCNCCCCCCNCCCNCCCNS(=O)(=O)CCCCCCCCCCCC
QV4MVV14	CCCCCCCCCCCCCCC(=O)C(=O)NCCCCC(=O)O
QV1U1VO4	CCCCOC(=O)/C=C/C(=O)O
Z3VO2	CCOC(=O)CCCN
QV2M1VQ	O=C(O)CCNCC(=O)O
QSWOMOSWQ	O=S(=O)(O)ONOS(=O)(=O)O
Q3S2Q	OCCCSCCO
Z1SWQ	NCS(=O)(=O)O
Z3M3Z &GH &GH &GH	Cl.Cl.Cl.NCCCNCCCN
QV1U2Q	O=C(O)/C=C\CO
ZV2U2VZ	NC(=O)C/C=C\CC(N)=O
4OV2VO4	CCCCOC(=O)CCC(=O)OCCCC
QV5U2U3U3U6	CCCCC/C=C\C/C=C\C/C=C\C=C\CCCCC(=O)O
QV1V1V1U1VQ	O=C(O)/C=C\C(=O)CC(=O)CC(=O)O
QV11S2	CCSCCCCCCCCCCCC(=O)O
Z2S2VQ	NCCSCCC(=O)O
QSW3	CCCS(=O)(=O)O
Q2S10S2Q	OCCSCCCCCCCCCCSCCO
1VO2U1	C=CCOC(C)=O
ZQ &ZQ &QSWQ	NO.NO.O=S(=O)(O)O
Q5U5	CCCC/C=C/CCCCO
Q9U5	CCCC/C=C\CCCCCCCCO
1OV2S2VO1	COC(=O)CCSCCC(=O)OC
14VO1	CCCCCCCCCCCCCCC(=O)OC
8MSW2M8	CCCCCCCCNCCS(=O)(=O)NCCCCCCCC
Q2O2O2O2	CCOCCOCCOCCO
GV7VG	O=C(Cl)CCCCCCCC(=O)Cl
2OV8VO2	CCOC(=O)CCCCCCCCC(=O)OCC
NC11	CCCCCCCCCCCC#N
2O2O2	CCOCCOCC
QV4U3U12	CCCCCCCCCCC/C=C\C/C=C\CCCC(=O)O
Q2O2O4	CCCCOCCOCCO
Z10VQ	NCCCCCCCCCCC(=O)O
Z2VO2 &GH	CCOC(=O)CCN.Cl
QV1U1VO3	CCCOC(=O)/C=C/C(=O)O
QV1U1VO5	CCCCCOC(=O)/C=C/C(=O)O
QV1U1VO6	CCCCCCOC(=O)/C=C/C(=O)O
[truncated: 934 more rows]
