# Supplementary material for: Zombie cheminformatics: extraction and conversion of Wiswesser Line Notation (WLN) from chemical documents
Source: J Cheminform. 2024 Apr 15;16:42. doi: 10.1186/s13321-024-00831-2 (PMC11017645; doi:10.1186/s13321-024-00831-2)
Supplement: Supplementary file 2 — Additional file 2. chembl.tsv (WLN:SMILES strings extracted from ChEMBL). [file 13321_2024_831_MOESM2_ESM.tsv]

QV1	CC(=O)O
1V1	CC(=O)C
T56 BM DN FN HNJ IZ	c1[nH]c(c-2ncnc2n1)N
QY1&YZVQ	CC(C(C(=O)O)N)O
ZR DVQ	c1ccc(c(c1)C(=O)O)N
Z2VQ	C(CN)C(=O)O
VHR	c1ccc(cc1)C=O
471223	c1ccc(cc1)C=O
QVR	c1ccc(cc1)C(=O)O
T66 BOVJ E1 IOV1	Cc1cc(=O)oc2c1ccc(c2)OC(=O)C
T5OMVTJ DZ	C1C(C(=O)NO1)N
T5M CNJ DZ	c1c(nc[nH]1)N
T5M CNJ EZ	c1c(nc[nH]1)N
WNR DVH	c1cc(ccc1C=O)[N+](=O)[O-]
ZY1&VQ	CC(C(=O)O)N
QY1&VQ	CC(C(=O)O)O
T6MVMVTJ	C1CNC(=O)NC1=O
VHH	C=O
Z1VQ	C(C(=O)O)N
QV1Q	C(C(=O)O)O
SHCN	C(#N)S
T56 BMJ	c1ccc2c(c1)cc[nH]2
T56 BMJ D1VQ	c1ccc2c(c1)c(c[nH]2)CC(=O)O
QVYZ1Y1&1 &&DL or (RS)- Form	CC(C)CC(C(=O)O)N
T56 BMJ D1YVQM1	CNC(Cc1c[nH]c2c1cccc2)C(=O)O
T6NJ CVZ	c1cc(cnc1)C(=N)O
T6NJ CVQ	c1cc(cnc1)C(=O)O
ZR DVQ	c1cc(ccc1C(=O)O)N
QPQO&OPQO&OPQQO	OP(=O)(O)OP(=O)(O)OP(=O)(O)O
QVR BVQ	c1ccc(c(c1)C(=O)O)C(=O)O
QV2	CCC(=O)O
T6NJ BVQ CVQ	c1cc(c(nc1)C(=O)O)C(=O)O
QV2VQ	C(CC(=O)O)C(=O)O
T5N CSJ D2Q E1	Cc1c(scn1)CCO
1N1&1	CN(C)C
T56 BMJ D2Z	c1ccc2c(c1)c(c[nH]2)CCN
1MY1&1R	CC(Cc1ccccc1)NC
QVYQR DQ CO1	COc1cc(ccc1O)C(C(=O)O)O
Z10Z	C(CCCCCN)CCCCN
T B666 CN NNJ	c1cc2ccc3cccnc3c2nc1
T B566 BNVON HNJ	c1ccc2c(c1)ncc3n2c(=O)on3
T6NJ AO BSH &&Na salt	c1cc[n+](c(c1)[S-])[O-].[Na+]
T66 BVOJ DG EG	c1ccc2c(c1)c(c(oc2=O)Cl)Cl
T5MN DNJ CZ	c1[nH]c(nn1)N
Z2R DQ CO1	COc1cc(ccc1O)CCN
T6NJ DZ	c1c[nH]ccc1=N
T66 BNJ JQ	c1cc2cccnc2c(c1)O
1VMPO&S1&O1	CC(=O)NP(=O)(OC)SC
QR DMV1	CC(=O)Nc1ccc(cc1)O
G1VN1O2&R B2 F1	CCc1cccc(c1N(COCC)C(=O)CCl)C
G1VN1O1&R B2 F2	CCc1cccc(c1N(COC)C(=O)CCl)CC
1SX1&1&1UNOVM1	CC(C)(C=NOC(=O)NC)SC
T56 BMN GN INJ FQ	c1c2c(ncnc2O)n[nH]1
QVR BOV1	CC(OC1=C(C(=O)O)C=CC=C1)=O CC(=O)OC1C=CC=CC=1C(O)=O
T6N CN ENJ BMY1&1 DM2 FG	CCNc1nc(nc(n1)Cl)NC(C)C
T66 BNNNVJ D1SPS&O1&O1	COP(=S)(OC)SCn1c(=O)c2ccccc2nn1
Z1YR DG&1VQ	c1cc(ccc1C(CC(=O)O)CN)Cl
T56 BO DO CHJ FOVM1	CC1(Oc2cccc(c2O1)OC(=O)NC)C
FXFFR CNW ENW DN4&2	CCCCN(CC)c1c(cc(cc1[N+](=O)[O-])C(F)(F)F)[N+](=O)[O-]
T66 BMSWNVJ DY1&1	CC(C)N1C(=O)c2ccccc2NS1(=O)=O
WNXE1Q1Q	C(C(CO)([N+](=O)[O-])Br)O
QV2VOY1&1VM1Y4&2	CCCCC(CC)CNC(=O)CC(C)OC(=O)CCC(=O)O
T56 BOT&J C1 C1 IOVM1	CC1(Cc2cccc(c2O1)OC(=O)NC)C
T56 BMVOJ GG	c1cc2c(cc1Cl)[nH]c(=O)o2
T56 BN DOJ CQ GG	c1cc2c(cc1Cl)[nH]c(=O)o2
T66 BNJ GG II JQ	c1cc2c(cc(c(c2nc1)O)I)Cl
T56 BS GN&TJ GYR BG&VO1	COC(=O)C(c1ccccc1Cl)N2CCc3c(ccs3)C2
1OVR BG CG EG FG DVO1	COC(=O)c1c(c(c(c(c1Cl)Cl)C(=O)OC)Cl)Cl
ZR DSWR DZ	c1cc(ccc1N)S(=O)(=O)c2ccc(cc2)N
Z5NQV2VM5NQV2VM4NQV1	CC(=O)N(CCCCCNC(=O)CCC(=O)N(CCCCCNC(=O)CCC(=O)N(CCCCCN)O)O)O
NCR BG FG	c1cc(c(c(c1)Cl)C#N)Cl
1OPS&O1&S1VM1	C/N=C(/CSP(=S)(OC)OC)\O
RVR	c1ccc(cc1)C(=O)c2ccccc2
T B5 G6&6 BN DN CUT&T&J CZ	c1ccc2c(c1)Cc3ccccc3N4C2CN=C4N
3SPO&S3&O2	CCCSP(=O)(OCC)SCCC
QR CYQ1M2	CCNCC(c1cccc(c1)O)O
T6N CNJ BQ DQ EF	c1c(c(=O)[nH]c(=O)[nH]1)F
T6MVMVJ EF	c1c(c(=O)[nH]c(=O)[nH]1)F
FXFFR BNW EMVY1&1	CC(C)C(=O)Nc1ccc(c(c1)C(F)(F)F)[N+](=O)[O-]
T5MNJ D1	Cc1c[nH]nc1
T56 BN DN FVM INJ B1OY1Q1Q HZ	c1nc2c(=O)[nH]c(nc2n1COC(CO)CO)N
T56 BN DN FN HNJ D1OY1Q1Q GZ IQ	c1nc2c(=O)[nH]c(nc2n1COC(CO)CO)N
T66 CNJ GSWM2Z	c1cc2cnccc2c(c1)S(=O)(=O)NCCN
QVY1&R D1Y1&1	CC(C)Cc1ccc(cc1)C(C)C(=O)O
Q1YQ1MVR BI DI FI CVM1YQ1Q ENV1&1YQ1NV1&R BI DI FI CVM1YQ1Q EVM1YQ1Q	CC(=O)N(CC(CN(c1c(c(c(c(c1I)C(=O)NCC(CO)O)I)C(=O)NCC(CO)O)I)C(=O)C)O)c2c(c(c(c(c2I)C(=O)NCC(CO)O)I)C(=O)NCC(CO)O)I
ZR BI DI FI C1Y2&VQ	CCC(Cc1c(cc(c(c1I)N)I)I)C(=O)O
1VMR BI DI FI CVQ EVM1	CC(=O)Nc1c(c(c(c(c1I)C(=O)O)I)C(=O)NC)I
T56 BM DN FN HNJ IM1- BT5OJ	c1cc(oc1)CNc2c3c(nc[nH]3)ncn2
T56 BM DN GN INJ FM1- BT5OJ	c1cc(oc1)CNc2c3c(nc[nH]3)ncn2
SH2MYZUM	C(CS)N=C(N)N
ZR CQ DVQ	c1cc(c(cc1N)C(=O)O)O
1SY1&UNOVM1	CC(=NOC(=O)NC)SC
2R C1 BNV1GY1&1O1	CCc1cccc(c1N(C(C)COC)C(=O)CCl)C
ZSWR DVM1R BF	c1ccc(c(c1)CNC(=O)c2ccc(cc2)S(=O)(=O)N)F
T66 BV EN GNJ CVQ E2 H1	CCn1cc(c(=O)c2c1nc(cc2)C)C(=O)O
T67 GNV JN IHJ CNW G1 KR	CN1c2ccc(cc2C(=NCC1=O)c3ccccc3)[N+](=O)[O-]
T666 1A M BN EV KO&&TJ DVQ HF M1 I- AT6N DNTJ D1	CC1COc2c3n1cc(c(=O)c3cc(c2N4CCN(CC4)C)F)C(=O)O
OS2&2SPO&O1&O1	CCS(=O)CCSP(=O)(OC)OC
ZR CQ DVQ	c1cc(c(cc1N)O)C(=O)O
T66 BN DN INJ EMR CE& HM1	CNc1cc2c(cn1)ncnc2Nc3cccc(c3)Br
QR CQ EQ BV2R DQ	c1cc(ccc1CCC(=O)c2c(cc(cc2O)O)O)O
T6N CNJ B1 DO1 FG ENU- BT5MYMTJ	Cc1nc(c(c(n1)Cl)NC2=NCCN2)OC
T6N CNJ B1 DO1 FG EM- BT5M CN BUTJ	Cc1nc(c(c(n1)Cl)NC2=NCCN2)OC
T6NTJ A- DT6NTJ A3VR DF& DVZ	c1cc(ccc1C(=O)CCCN2CCC(CC2)(C(=O)N)N3CCCCC3)F
T66 BN DNJ EZ HO1 IO1 C- AT6N DNTJ DV- BT5OJ	COc1cc2c(cc1OC)nc(nc2N)N3CCN(CC3)C(=O)c4ccco4
T6N CN ENJ BMY1&1 DMY1&1 FG	CC(C)/N=c\1/[nH]/c(=N/C(C)C)/nc([nH]1)Cl
T6N CNJ BZ DZ ER DG& F2	CCc1c(c([nH]c(=N)n1)N)c2ccc(cc2)Cl
T5MVTJ DR DO1 CO- AL6TJ	COc1ccc(cc1OC2CCCC2)C3CC(=O)NC3
T56 BSWMVJ	c1ccc2c(c1)C(=O)NS2(=O)=O
T6NJ C1XQPQQO&PQQO	c1cc(cnc1)CC(O)(P(=O)(O)O)P(=O)(O)O
T6N CNJ BO1 DO1 FMSWR DZ	COc1cc(nc(n1)OC)NS(=O)(=O)c2ccc(cc2)N
ZSWR DZ	c1cc(ccc1N)S(=O)(=O)N
T6NJ BMSWR DZ	c1ccnc(c1)NS(=O)(=O)c2ccc(cc2)N
T5NOJ CMSWR DZ& D1 E1	Cc1c(noc1NS(=O)(=O)c2ccc(cc2)N)C
SCN4SO&1	CS(=O)CCCCN=C=S
T5NN DSJ CX1&1&1 EN1&VM1	CC(C)(C)c1nnc(s1)N(C)C(=O)NC
T66 BN DNJ EZ HO1 IO1 C- AT6N DNTJ DV- BT5OTJ	COc1cc2c(cc1OC)nc(nc2N)N3CCN(CC3)C(=O)C4CCCO4
2K2&2&2 &&ion	CC[N+](CC)(CC)CC
T3NTJ APS&- AT3NTJ&- AT3NTJ	C1CN1P(=S)(N2CC2)N3CC3
1N1&YUS&SSYUS&N1&1	CN(C)C(=S)SSC(=S)N(C)C
L B656 HVJ EO2N2&2 KO2N2&2	CCN(CC)CCOc1ccc-2c(c1)C(=O)c3c2ccc(c3)OCCN(CC)CC
FXFFR CNW ENW DN3&3	CCCN(CCC)c1c(cc(cc1[N+](=O)[O-])C(F)(F)F)[N+](=O)[O-]
T5SJ BV1VXFFF	c1cc(sc1)C(=O)CC(=O)C(F)(F)F
Z2R DQ	c1cc(ccc1CCN)O
FXFFR CMR BVO4	CCCCOC(=O)c1ccccc1Nc2cccc(c2)C(F)(F)F
ZVO2	CCOC(=O)N
T6N CNJ BS1VQ DMR B1 C1& FG	Cc1cccc(c1C)Nc2cc(nc(n2)SCC(=O)O)Cl
ZYZUM &&HCl	C(=N)(N)N.Cl
QVR BG FG	c1cc(c(c(c1)Cl)C(=O)O)Cl
QVR BG CG FG	c1cc(c(c(c1Cl)C(=O)O)Cl)Cl
QVR BG CG	c1cc(c(c(c1)Cl)Cl)C(=O)O
QVR BQ D1	Cc1ccc(c(c1)O)C(=O)O
T6NVMVJ E1 A- ET5OTJ B1Q CQ &&Ribo Form	Cc1cn(c(=O)[nH]c1=O)[C@H]2C[C@@H]([C@H](O2)CO)O
QVR CG EG	c1c(cc(cc1Cl)Cl)C(=O)O
1N1&1N1&1	CN(C)CN(C)C
T6NJ DVQ	c1cnccc1C(=O)O
ZY1&VQ &&L or S Form	C[C@@H](C(=O)O)N
QV1YQ1K1&1&1 &&Anhydro HCl	C[N+](C)(C)CC(CC(=O)O)O.[Cl-]
T6NJ B1 CQ D1Q E1Q &&HCl	Cc1c(c(c(cn1)CO)CO)O.Cl
T56 BN DN FN HNJ IQ D- BT5OTJ CQ DQ E1Q &&beta-D-Ribo Form	c1nc2c(c(n1)O)ncn2[C@H]3[C@@H]([C@@H]([C@H](O3)CO)O)O
T6NVMVJ A- BT5OTJ CQ DQ E1Q &&beta-D-Ribo Form	c1cn(c(=O)[nH]c1=O)[C@H]2[C@@H]([C@@H]([C@H](O2)CO)O)O
Q2R	c1ccc(cc1)CCO
QVYZ1Y1&1 &&L or S Form	CC(C)C[C@@H](C(=O)O)N
QV1N1VQ2N1VQ1VQ &&Ca 2Na salt	C(CN(CC(=O)[O-])CC(=O)[O-])N(CC(=O)[O-])CC(=O)[O-].[Na+].[Na+].[Ca+2]
2K2&2&2OR BO2K2&2&2 CO2K2&2&2 &&3I-	CC[N+](CC)(CC)CCOc1cccc(c1OCC[N+](CC)(CC)CC)OCC[N+](CC)(CC)CC.[I-].[I-].[I-]
T6VMVMV FHJ	C1C(=O)NC(=O)NC1=O
T5OMVTJ DZ &&D or (4R)- Form	C1[C@H](C(=O)NO1)N
L E5 B666 OV MUTJ A1 E1 FV1 FQ &&17alpha	CC(=O)[C@]1(CC[C@@H]2[C@@]1(CC[C@H]3[C@H]2CCC4=CC(=O)CC[C@]34C)C)O
ZSWR D1	Cc1ccc(cc1)S(=O)(=O)N
QY1&VQ &&Na salt	CC(C(=O)[O-])O.[Na+]
QVYZY1&1 &&L or S Form	CC(C)[C@@H](C(=O)O)N
QY1&YZVQ &&L or (2S,3R)- Form	C[C@H]([C@@H](C(=O)O)N)O
GYGYR D2&R D2	CCc1ccc(cc1)C(c2ccc(cc2)CC)C(Cl)Cl
QVYZY2&1 &&(2S,3S)- or L(+)- Form	CC[C@H](C)[C@@H](C(=O)O)N
2N2&1VMR B1 F1 &&HCl	CCN(CC)CC(=O)Nc1c(cccc1C)C.Cl
QVYZ3MYZUM &&L or S Form	C(C[C@@H](C(=O)O)N)CNC(=N)N
1U1	C=C
G1E	ClCBr
T5NN DNJ A1X4&CN&R DG	CCCCC(Cn1cncn1)(C#N)c2ccc(cc2)Cl
F1U1	C=CF
NC1	CC#N
T3OTJ	C1CO1
WN1	C[N+](=O)[O-]
GXGGF	C(F)(Cl)(Cl)Cl
G-SI-1&1&1	C[Si](C)(C)Cl
FXFFXFFF	C(C(F)(F)F)(F)(F)F
GR DX1&R&O2N1&1	CC(c1ccccc1)(c2ccc(cc2)Cl)OCCN(C)C
L5 AHJ AG AG BG CG DG EG	C1(=C(C(C(=C1Cl)Cl)(Cl)Cl)Cl)Cl
Q1XZ1Q1Q	C(C(CO)(CO)N)O
4OV1XVO4&OV1&1OV4	CCCCOC(=O)CC(CC(=O)OCCCC)(C(=O)OCCCC)OC(=O)C
2K2&2&2 &&OH-	CC[N+](CC)(CC)CC.[OH-]
Q1X2&1Q1Q	CCC(CO)(CO)CO
SH2VQ	C(CS)C(=O)O
2O-SI-O2&O2&1U1	CCO[Si](C=C)(OCC)OCC
L6V BUTJ C1 E1 E1	CC1=CC(=O)CC(C1)(C)C
1X1&1&OOX1&1&2X1&1&OOX1&1&1	CC(C)(C)OOC(C)(C)CCC(C)(C)OOC(C)(C)C
Q2K1&1&1 &&HCO3-	C[N+](C)(C)CCO.C(=O)(O)[O-]
GY2&1	CCC(C)Cl
WN2	CC[N+](=O)[O-]
GYFUYFF	C(=C(F)Cl)(F)F
GXFFYFUYFF	C(=C(F)F)(C(F)(F)Cl)F
G-SI-GR&R	c1ccc(cc1)[Si](c2ccccc2)(Cl)Cl
2MSWR D1	CCNS(=O)(=O)c1ccc(cc1)C
ZMSWR DOR DSWMZ	c1cc(ccc1Oc2ccc(cc2)S(=O)(=O)NN)S(=O)(=O)NN
VH1Y1&R DX1&1&1	CC(CC=O)c1ccc(cc1)C(C)(C)C
QVYE2	CCC(C(=O)O)Br
L66J BZ CSWQ	c1ccc2c(c1)ccc(c2N)S(=O)(=O)O
L C666 BV IVJ DQ GMR D1	Cc1ccc(cc1)Nc2ccc(c3c2C(=O)c4ccccc4C3=O)O
L C666 BV IVJ DM1	CNc1cccc2c1C(=O)c3ccccc3C2=O
T56 BMJ D1	Cc1c[nH]c2c1cccc2
WNR CG B1	Cc1c(cccc1Cl)[N+](=O)[O-]
L E5 B666 OV AHTTT&J A1 CQ E1 FV1Q FQ L1 &&pregna Form	C[C@H]1C[C@H]2[C@@H]3CC[C@@]([C@]3(C[C@@H]([C@@H]2[C@@]4(C1=CC(=O)C=C4)C)O)C)(C(=O)CO)O
L C666 BV IVJ E2	CCc1ccc2c(c1)C(=O)c3ccccc3C2=O
L6TJ AOVR BVO- AL6TJ	c1ccc(c(c1)C(=O)OC2CCCCC2)C(=O)OC3CCCCC3
10OVR BVO10	CCCCCCCCCCOC(=O)c1ccccc1C(=O)OCCCCCCCCCC
T B666 GK JK&T&J &&Br2	c1cc[n+]2c(c1)-c3cccc[n+]3CC2.[Br-].[Br-]
QR DG BVR	c1ccc(cc1)C(=O)c2cc(ccc2O)Cl
QV1R BG CG FG	c1cc(c(c(c1Cl)CC(=O)O)Cl)Cl
T56 BVOV GUTJ	C1C=CCC2C1C(=O)OC2=O
1X1&1&R BQ D1 EY3&R DQ B1 EX1&1&1	CCCC(c1cc(c(cc1C)O)C(C)(C)C)c2cc(c(cc2C)O)C(C)(C)C
2NR&VN2&R	CCN(c1ccccc1)C(=O)N(CC)c2ccccc2
L66J B1G	c1ccc2c(c1)cccc2CCl
L66J B1VQ	c1ccc2c(c1)cccc2CC(=O)O
T66 BNJ EG IG	c1cc2c(ccnc2cc1Cl)Cl
T66 BOVJ E1 IN1&1	Cc1cc(=O)oc2c1ccc(c2)N(C)C
L66J BQ DSWQ HZ	c1cc2c(cc1N)cc(cc2O)S(=O)(=O)O
2OVYVO2&U1O2	CCOC=C(C(=O)OCC)C(=O)OCC
QR BVO2Y1&1	CC(C)CCOC(=O)c1ccccc1O
T56 BVO DHJ	c1ccc2c(c1)COC2=O
T5NNJ AR& C1 EOVN1&1	Cc1cc(n(n1)c2ccccc2)OC(=O)N(C)C
ZR CG B1	Cc1c(cccc1Cl)N
ZR BG F1	Cc1cccc(c1N)Cl
Q1YQYQYQ1Q &&Xylo Form	C([C@H]([C@@H]([C@H](CO)O)O)O)O
T5SJ CVQ	c1cscc1C(=O)O
ZR BXFFF	c1ccc(c(c1)C(F)(F)F)N
ZSWR B1	Cc1ccccc1S(=O)(=O)N
ZSWR D1	Cc1ccccc1S(=O)(=O)N
ZR BSWQ	c1ccc(c(c1)N)S(=O)(=O)O
WNR DQ BXFFF	c1cc(c(cc1O)C(F)(F)F)[N+](=O)[O-]
ZR DG CSWQ	c1cc(c(cc1N)S(=O)(=O)O)Cl
ZR CG D1 FSWQ	Cc1cc(c(cc1Cl)N)S(=O)(=O)O
QVR BE	c1ccc(c(c1)C(=O)O)Br
QVR BI	c1ccc(c(c1)C(=O)O)I
QR BY1&1	CC(C)c1ccccc1O
QVR BI CI EI	c1c(cc(c(c1C(=O)O)I)I)I
L6UTJ AVQ BVQ	C1CCC(=C(C1)C(=O)O)C(=O)O
9OVR BVO9 DVO9	CCCCCCCCOC(=O)c1ccc(c(c1)C(=O)OCCCCCCCC)C(=O)OCCCCCCCC
QVR CG FVQ	c1cc(c(cc1Cl)C(=O)O)C(=O)O
WNR B1 E1	Cc1ccc(c(c1)[N+](=O)[O-])C
ZR D1 BNW	Cc1ccc(c(c1)[N+](=O)[O-])N
2-Nitro-p-toluidine	Cc1ccc(c(c1)[N+](=O)[O-])N
ZR DG BNW	c1cc(c(cc1Cl)[N+](=O)[O-])N
WNR BQ EG	c1cc(c(cc1Cl)[N+](=O)[O-])O
Z1R B1	Cc1ccccc1CN
L66J BE	c1ccc2c(c1)cccc2Br
L66J B1	Cc1cccc2c1cccc2
L66J BQ	c1ccc2c(c1)cccc2O
GXGGYR&OV1	CC(=O)OC(c1ccccc1)C(Cl)(Cl)Cl
L66J BMR	c1ccc(cc1)Nc2cccc3c2cccc3
GR DVR DG	c1cc(ccc1C(=O)c2ccc(cc2)Cl)Cl
L66TJ	C1CCC2CCCCC2C1
T66 BOVJ E1 IN2&2	CCN(CC)c1ccc2c(cc(=O)oc2c1)C
L66J B1	Cc1ccc2ccccc2c1
2N2&R	CCN(CC)c1ccccc1
1N1&2OR B1R	CN(C)CCOc1ccccc1Cc2ccccc2
1V1VMR BO1	CC(=O)CC(=O)Nc1ccccc1OC
T56 BN DSJ CR DZ& G1	Cc1ccc2c(c1)sc(n2)c3ccc(cc3)N
T66 BOVJ H1	Cc1ccc2c(c1)ccc(=O)o2
L66J CO2	COc1ccc2ccccc2c1
L66J CSWG	c1ccc2cc(ccc2c1)S(=O)(=O)Cl
T66 BNJ C1Y1&1	CC(C)Cc1ccc2ccccc2n1
L66J CO2Q	c1ccc2cc(ccc2c1)OCCO
QV1R BO1	COc1ccccc1CC(=O)O
EYR&1E	c1ccc(cc1)C(CBr)Br
VHY1&R	CC(C=O)c1ccccc1
1V1VMR B1	Cc1ccccc1NC(=O)CC(=O)C
GR BMV1V1	CC(=O)CC(=O)Nc1ccccc1Cl
G1VN2U1&2U1	C=CCN(CC=C)C(=O)CCl
T56 BO DO CHJ GVQ	c1cc2c(cc1C(=O)O)OCO2
L6TJ AVO1 DVO1	COC(=O)C1CCC(CC1)C(=O)OC
GR CG DO2OVR	c1ccc(cc1)C(=O)OCCOc2ccc(cc2Cl)Cl
L56 BHJ	c1ccc2c(c1)CC=C2
T56 BMNNJ	c1ccc2c(c1)[nH]nn2
T56 BN DOJ C1	Cc1nc2ccccc2o1
ZR DZ B1	Cc1cc(ccc1N)N
QR DQ B1	Cc1cc(ccc1O)O
QR CG DG	c1cc(c(cc1O)Cl)Cl
ZR CG F1	Cc1ccc(cc1N)Cl
ZR BZ DG	c1cc(c(cc1Cl)N)N
ZR BQ E1	Cc1ccc(c(c1)N)O
2OVVO2	CCOC(=O)C(=O)OCC
QR BG DG EG	c1c(c(cc(c1Cl)Cl)Cl)O
1UY1&VO2U1	CC(=C)C(=O)OCC=C
1Y1&N2QY1&1	CC(C)N(CCO)C(C)C
WNR DQ CVQ	c1cc(c(cc1[N+](=O)[O-])C(=O)O)O
WNR BZ ENW	c1cc(c(cc1[N+](=O)[O-])[N+](=O)[O-])N
WSGR DG CNW	c1cc(c(cc1S(=O)(=O)Cl)[N+](=O)[O-])Cl
1R BMYUM&MR B1	Cc1ccccc1N/C(=N/c2ccccc2C)/N
QVY3&1	CCCC(C)C(=O)O
2OVY1&U1	CCOC(=O)C(=C)C
1Y1&VOVY1&1	CC(C)C(=O)OC(=O)C(C)C
1UY1&VO2OVY1&U1	CC(=C)C(=O)OCCOC(=O)C(=C)C
VHY2&2	CCC(CC)C=O
T5OTJ B1Q	C1CC(OC1)CO
T5OJ B1Q	c1cc(oc1)CO
T5OJ B1SH	c1cc(oc1)CS
T5SJ BVH SBW	c1cc(sc1)C=O
1X1&1&R	CC(C)(C)c1ccccc1
ZSWR	c1ccc(cc1)S(=O)(=O)N
ZR CXFFF	c1cc(cc(c1)N)C(F)(F)F
ZR BQ ESW1	CS(=O)(=O)c1ccc(c(c1)N)O
WSGR CG DG	c1cc(c(cc1S(=O)(=O)Cl)Cl)Cl
ZR BQ ESWQ	c1cc(c(cc1S(=O)(=O)O)N)O
WNR CXFFF	c1cc(cc(c1)[N+](=O)[O-])C(F)(F)F
1X1&1&R D1	Cc1ccc(cc1)C(C)(C)C
L6TJ AX1&1&1 DQ	CC(C)(C)C1CCC(CC1)O
L6VTJ DX1&1&1	CC(C)(C)C1CCC(=O)CC1
GR DXFFF	c1cc(ccc1C(F)(F)F)Cl
WSGR D1	Cc1ccc(cc1)S(=O)(=O)Cl
WSQR DG	c1cc(ccc1S(=O)(=O)O)Cl
QVR DX1&1&1	CC(C)(C)c1ccc(cc1)C(=O)O
1VR	CC(=O)c1ccccc1
L6TJ AVQ	C1CCC(CC1)C(=O)O
ZR BG FG DNW	c1c(cc(c(c1Cl)N)Cl)[N+](=O)[O-]
WNR CVQ ENW	c1c(cc(cc1[N+](=O)[O-])[N+](=O)[O-])C(=O)O
WNR C1 D1	Cc1ccc(cc1C)[N+](=O)[O-]
ZR B1 ENW	Cc1ccc(cc1N)[N+](=O)[O-]
WNR CZ DO1	COc1ccc(cc1N)[N+](=O)[O-]
WNR CVH	c1cc(cc(c1)[N+](=O)[O-])C=O
1Y1&R CY1&1	CC(C)c1cccc(c1)C(C)C
L6U CUTJ AY1&1 D1	CC1=CC=C(CC1)C(C)C
QR DV1	CC(=O)c1ccc(cc1)O
1N1&R D1	Cc1ccc(cc1)N(C)C
VHR DN1&1	CN(C)c1ccc(cc1)C=O
1Y1&R DY1&1	CC(C)c1ccc(cc1)C(C)C
L6UTJ D1U1	C=CC1CCC=CC1
T6NJ D1U1	C=Cc1ccncc1
L6TJ AM1	CNC1CCCCC1
T6NJ B1U1	C=Cc1ccccn1
T5O COTJ B1 B1 D1Q	CC1(OCC(O1)CO)C
T6N CN ENJ BMR BG& DG FG	c1ccc(c(c1)/N=c\2/[nH]c(nc(n2)Cl)Cl)Cl
1OR CMR	COc1cccc(c1)Nc2ccccc2
GR DMVMR CG DG	c1cc(ccc1N/C(=N/c2ccc(c(c2)Cl)Cl)/O)Cl
ZR DMR	c1ccc(cc1)Nc2ccc(cc2)N
ZR DOR DZ	c1cc(ccc1N)Oc2ccc(cc2)N
T3OTJ B1OR CO1- BT3OTJ	c1cc(cc(c1)OCC2CO2)OCC3CO3
GR DMV1V1	CC(=O)CC(=O)Nc1ccc(cc1)Cl
2Y1&MR DMY2&1	CCC(C)Nc1ccc(cc1)NC(C)CC
1V1VMR	CC(=O)C/C(=N/c1ccccc1)/O
1VOX1&1&2R	CC(=O)OC(C)(C)CCc1ccccc1
1Y1&1VO1R	CC(C)CC(=O)OCc1ccccc1
1Y1&VO3R	CC(C)C(=O)OCCCc1ccccc1
T6M DNTJ D2Q	C1CN(CCN1)CCO
QV1R DO1	COc1ccc(cc1)CC(=O)O
T5OVTJ E4	CCCCC1CCC(=O)O1
E1R D1	Cc1ccc(cc1)CBr
T5OJ B2VO1Y1&1	CC(C)COC(=O)CCc1ccco1
1Y1&U3Y1&U2OV1	CC(=CCCC(=CCOC(=O)C)C)C
ZR DE	c1cc(ccc1N)Br
VH1U1	C=CC=O
SH3	CCCS
NC1G	C(C#N)Cl
WSQ2Q	C(CS(=O)(=O)O)O
QV2G	C(CCl)C(=O)O
1VOY1&1O1	CC(COC)OC(=O)C
ZR CZ E1	Cc1cc(cc(c1)N)N
T6MVMVMVJ	c1(nc(nc(n1)O)O)O
T6N CN ENJ BQ DQ FQ	c1(nc(nc(n1)O)O)O
1Y1&1V1Y1&1	CC(C)CC(=O)CC(C)C
T6NJ CQ	c1cc(cnc1)O
T6NJ BG	c1ccnc(c1)Cl
QX1&1&2XQ1&1	CC(C)(CCC(C)(C)O)O
1X1&1&OOX1&1&1	CC(C)(C)OOC(C)(C)C
1U1VM1MV1U1	C=CC(=O)NCNC(=O)C=C
13VOY1&1	CCCCCCCCCCCCCC(=O)OC(C)C
11VO1	CCCCCCCCCCCC(=O)OC
12N1&1	CCCCCCCCCCCCN(C)C
VH9U1	C=CCCCCCCCCC=O
Q14	CCCCCCCCCCCCCCO
E16	CCCCCCCCCCCCCCCCBr
T C555 A DVNV IUTJ E1Y4&2	CCCCC(CC)CN1C(=O)C2C3CC(C2C1=O)C=C3
G2OPO&O2GO2G	C(CCl)OP(=O)(OCCCl)OCCCl
L6TJ A1 A1 CQ E1	CC1CC(CC(C1)(C)C)O
GR DSWR BG DG EG	c1cc(ccc1S(=O)(=O)c2cc(c(cc2Cl)Cl)Cl)Cl
QVY2&1	CCC(C)C(=O)O
L6 G666 R6 B6 V6 E&6 U6 4ABVW K& MV K&VJ	c1ccc2c(c1)-c3ccc4c5ccc-6c7c5c(ccc7C(=O)c8c6cccc8)c9c4c3c(cc9)C2=O
T66 BMVOVJ	c1ccc2c(c1)c(=O)oc(=O)[nH]2
L6TJ A1 A1 COVR BQ& E1	CC1CC(CC(C1)(C)C)OC(=O)c2ccccc2O
QR BVO1Y4&2	CCCCC(CC)COC(=O)c1ccccc1O
WNR BQ E1	Cc1ccc(c(c1)[N+](=O)[O-])O
1X1&1&R BQ E1 C1R BQ E1 CX1&1&1	Cc1cc(c(c(c1)C(C)(C)C)O)Cc2cc(cc(c2O)C(C)(C)C)C
QVY1&OR BG DG	CC(C(=O)O)Oc1ccc(cc1Cl)Cl
VHR DQ CO2	CCOc1cc(ccc1O)C=O
ZR BG EXFFF	c1cc(c(cc1C(F)(F)F)N)Cl
ZR BG DNW	c1cc(c(cc1[N+](=O)[O-])Cl)N
1VR D1	Cc1ccc(cc1)C(=O)C
L66J BSWQ DZ GSWQ	c1cc2c(cc(cc2S(=O)(=O)O)N)c(c1)S(=O)(=O)O
T56 BVNV GUTJ CSXGGG	C1C=CCC2C1C(=O)N(C2=O)SC(Cl)(Cl)Cl
T56 BMJ D3VQ	c1ccc2c(c1)c(c[nH]2)CCCC(=O)O
ZR BG EG CVQ	c1c(cc(c(c1C(=O)O)Cl)N)Cl
QVY4&2	CCCCC(CC)C(=O)O
T56 BMNNJ G1	Cc1ccc2c(c1)[nH]nn2
L6TJ AQ A1 DY1&U1	CC(=C)C1CCC(CC1)(C)O
QV1N2Q2N1VQ1VQ &&3Na salt	C(CN(CC(=O)[O-])CC(=O)[O-])N(CCO)CC(=O)[O-].[Na+].[Na+].[Na+]
QV1U1R &&Trans or E Form	c1ccc(cc1)/C=C/C(=O)O
RMMVMMR	c1ccc(cc1)NNC(=O)NNc2ccccc2
3VO2Y1&3UY1&1	CCCC(=O)OCCC(C)CCC=C(C)C
QX1&1&1UU1XQ1&1	CC(C)(C#CC(C)(C)O)O
T6OTJ	C1CCOCC1
NCH &&Na salt	[C-]#N.[Na+]
.Na..CN	[C-]#N.[Na+]
Q-AS-QO&1 &&2Na salt	C[As](=O)([O-])[O-].[Na+].[Na+]
T56 BM INJ	c1cc2cc[nH]c2nc1
T66 A B CN FNTJ	C1CN2CCN1CC2
L66 B6/B-H/DI A B- C 1B ITJ	C1C2CC3CC1CC(C2)C3
T5MN DNJ	c1[nH]ncn1
T6N CNJ	c1cncnc1
L7TJ	C1CCCCCC1
SHPS&O2&O2	CCOP(=S)(OCC)S
T6M DNTJ AYR&R DG	c1ccc(cc1)C(c2ccc(cc2)Cl)N3CCNCC3
T6MVNVJ CY2&1 EE F1	CCC(C)n1c(=O)c(c(nc1O)C)Br
L66J BF	c1ccc2c(c1)cccc2F
FXFFR CZ EXFFF	c1c(cc(cc1C(F)(F)F)N)C(F)(F)F
GR CM1YFF	c1cc(cc(c1)Cl)NCC(F)F
G1R BF	c1ccc(c(c1)CCl)F
T G5 D6 C665 RNOTTTT&J C1 G1 HQ H1 &&Stereoisomer	C[C@]12CC[C@H]3[C@H]([C@@H]1CC[C@]2(C)O)CC[C@@H]4[C@@]3(Cc5conc5C4)C
T5M CNJ DVZ EZ	c1[nH]c(c(n1)C(=O)N)N
T5M CNJ DZ EVZ	c1[nH]c(c(n1)C(=O)N)N
ZR BF DF FNW	c1c(cc(c(c1[N+](=O)[O-])N)F)F
FR BF	c1ccc(c(c1)F)F
QR BF	c1ccc(c(c1)O)F
QR DF	c1cc(ccc1O)F
QVR BF FF	c1cc(c(c(c1)F)C(=O)O)F
FXFFR BE	c1ccc(c(c1)C(F)(F)F)Br
FXFFR BF	c1ccc(c(c1)C(F)(F)F)F
FXFFR CE	c1cc(cc(c1)Br)C(F)(F)F
WNR DQ CF	c1cc(c(cc1[N+](=O)[O-])F)O
GYFXFFO1	COC(C(F)Cl)(F)F
QVR BXFFF	c1ccc(c(c1)C(=O)O)C(F)(F)F
FXFFVR	c1ccc(cc1)C(=O)C(F)(F)F
Q1R BF CF DF EF FF	C(c1c(c(c(c(c1F)F)F)F)F)O
T5M CSTJ EVQ	C1C(NCS1)C(=O)O
QVR BF	c1ccc(c(c1)C(=O)O)F
WNR BZ CNW EXFFF	c1c(cc(c(c1[N+](=O)[O-])N)[N+](=O)[O-])C(F)(F)F
WNR DQ BF	c1cc(c(cc1F)O)[N+](=O)[O-]
ZR CF D1	Cc1ccc(cc1F)N
QVR CXFFF	c1cc(cc(c1)C(F)(F)F)C(=O)O
ZR DXFFF	c1cc(ccc1C(F)(F)F)N
QVR DXFFF	c1cc(ccc1C(=O)O)C(F)(F)F
FR CV1	CC(=O)c1cccc(c1)F
QVR CF	c1cc(cc(c1)F)C(=O)O
ZR BF DVQ	c1cc(c(cc1C(=O)O)F)N
QVR DF	c1cc(ccc1C(=O)O)F
G1R CF	c1cc(cc(c1)F)CCl
FR CO1	COc1cccc(c1)F
QVYZ1R CF &&DL Form	c1cc(cc(c1)F)CC(C(=O)O)N
QV1UY1&3UY1&1	CC(=CCCC(=CC(=O)O)C)C
NCCN	C(#N)C#N
L46 ATJ A1 A1 EQ E1	CC1(C2CCC(C1C2)(C)O)C
L46 ATJ A1 A1 E1	CC1CCC2CC1C2(C)C
QVR B1 D1 F1	Cc1cc(c(c(c1)C)C(=O)O)C
L66 BV EVJ C1 GQ	CC1=CC(=O)c2c(cccc2O)C1=O
L6TJ AN1VQ1VQ BN1VQ1VQ	C1CCC(C(C1)N(CC(=O)O)CC(=O)O)N(CC(=O)O)CC(=O)O
WNR DQ BG	c1cc(c(cc1O)Cl)[N+](=O)[O-]
T66 BO EVJ	c1ccc2c(c1)c(=O)cco2
T56 BO DO CHJ G1Q	c1cc2c(cc1CO)OCO2
T5OV EHJ	C1C=CC(=O)O1
T6NJ BVQ FVQ	c1cc(nc(c1)C(=O)O)C(=O)O
L6UTJ AY1&1 D1	CC1CCC(=CC1)C(C)C
T6NJ CVH	c1cc(cnc1)C=O
R1UU1R	c1ccc(cc1)C#Cc2ccccc2
QV1Y1&1	CC(C)CC(=O)O
T5M CSTJ	C1CSCN1
EV1	CC(=O)Br
T B566 EO LVOJ	c1cc2c(cco2)c3c1ccc(=O)o3
QVVR BVQ	c1ccc(c(c1)C(=O)C(=O)O)C(=O)O
QVR DQ CO1 EO1	COc1cc(cc(c1O)OC)C(=O)O
T6O DV BUTJ BVO4 F1 F1	CCCCOC(=O)C1=CC(=O)CC(O1)(C)C
T5OJ B1	Cc1ccco1
T6N CNJ BG DN1&1 F1	Cc1cc(nc(n1)Cl)N(C)C
L6UTJ A1Q DY1&U1	CC(=C)C1CCC(=CC1)CO
QVR DMSW1R	c1ccc(cc1)CS(=O)(=O)Nc2ccc(cc2)C(=O)O
5R	CCCCCc1ccccc1
12K1&1&2OR &&Br-	CCCCCCCCCCCC[N+](C)(C)CCOc1ccccc1.[Br-]
1Y1&1R	CC(C)Cc1ccccc1
8V8	CCCCCCCCC(=O)CCCCCCCC
ZR D1 &&HCl	Cc1ccc(cc1)N.Cl
Z2Y1&1 &&HCl	CC(C)CCN.Cl
QV1UY1&1	CC(=CC(=O)O)C
T5N CSJ B1 E1	Cc1csc(n1)C
QY5&1	CCCCCC(C)O
T66 BO EVT&J CR CQ DQ& GQ IQ	c1cc(c(cc1C2CC(=O)c3c(cc(cc3O2)O)O)O)O
WNR BVH	c1ccc(c(c1)C=O)[N+](=O)[O-]
Q2UY1&1	CC(=CCO)C
3OV1Y1&1	CCCOC(=O)CC(C)C
L66J B1 E1	Cc1ccc(c2c1cccc2)C
WNR BQ CNW	c1cc(c(c(c1)[N+](=O)[O-])O)[N+](=O)[O-]
L66J B1 I1	Cc1ccc2cccc(c2c1)C
QV1OR BG DG FG	c1c(cc(c(c1Cl)OCC(=O)O)Cl)Cl
4Y2&1OVYSWQ1VO1Y4&2	CCCCC(CC)COC(=O)CC(C(=O)OCC(CC)CCCC)S(=O)(=O)O
WNR BE	c1ccc(c(c1)[N+](=O)[O-])Br
WNR BV1	CC(=O)c1ccccc1[N+](=O)[O-]
1VN1&R	CC(=O)N(C)c1ccccc1
ZR BE D1	Cc1ccc(c(c1)Br)N
ZR DE B1	Cc1cc(ccc1N)Br
L5V BUTJ B2U1 C1 DOV- BL3TJ A1 A1 C1UY1&1	CC1=C(C(=O)CC1OC(=O)C2C(C2(C)C)C=C(C)C)CC=C
QVR DE	c1cc(ccc1C(=O)O)Br
p-Bromobenzoic acid	c1cc(ccc1C(=O)O)Br
L6UTJ AY1&1 DQ D1	CC(C)C1=CCC(CC1)(C)O
Q1R D1	Cc1ccc(cc1)CO
QY3&3	CCCC(CCC)O
4Y2&1	CCCCC(C)CC
5L6VTJ D1	CC1CCC(=O)CC1
4OV2	CCCCOC(=O)CC
VH1Y1&1	CC(C)CC=O
T6NJ C1 E1	Cc1cc(cnc1)C
QR CG EG	c1c(cc(cc1Cl)Cl)O
1Y1&2Y1&1	CC(C)CCC(C)C
1VO1V1	CC(=O)COC(=O)C
Z1 &&HCl	CN.Cl
1N1&1 &&HCl	CN(C)C.Cl
WSQ2	CCS(=O)(=O)O
ZVO1	COC(=O)N
.Pb..C-O3	[Pb+2].[O-]C([O-])=O
QVQ &&Pb(2+) salt	[Pb+2].[O-]C([O-])=O
QVYE1	CC(C(=O)O)Br
QVYG1	CC(C(=O)O)Cl
GXGGVO1	COC(=O)C(Cl)(Cl)Cl
QR DX1&1&R	CC(C)(c1ccccc1)c2ccc(cc2)O
EX1&1&VO2	CCOC(=O)C(C)(C)Br
2VV1	CCC(=O)C(=O)C
QVR BF CF DF EF FF	c1(c(c(c(c(c1F)F)F)F)F)C(=O)O
ZR B1 CNW	Cc1c(cccc1[N+](=O)[O-])N
L B656 HHJ ENW	c1ccc-2c(c1)Cc3c2ccc(c3)[N+](=O)[O-]
ZR BG FG	c1cc(c(c(c1)Cl)N)Cl
WNR DQ BVQ	c1cc(c(cc1O)C(=O)O)[N+](=O)[O-]
QVR BE DE	c1cc(c(cc1Br)Br)C(=O)O
GR B1E	c1ccc(c(c1)CBr)Cl
QR BCN	c1ccc(c(c1)C#N)O
WNR BCN	c1ccc(c(c1)C#N)[N+](=O)[O-]
WNR B1Q	c1ccc(c(c1)CO)[N+](=O)[O-]
ZR B1 DR DZ C1 &&2HCl	Cc1cc(ccc1N)c2ccc(c(c2)C)N.Cl.Cl
QV1U1R BQ	c1ccc(c(c1)/C=C/C(=O)O)O
QR BG E1	Cc1ccc(c(c1)O)Cl
QY2&1U1	CCC(C=C)O
WNR DZ CVQ	c1cc(c(cc1[N+](=O)[O-])C(=O)O)N
Z4YZVQ &&HCl	C(CCN)CC(C(=O)O)N.Cl
QVR CI	c1cc(cc(c1)I)C(=O)O
QVR CE EE	c1c(cc(cc1Br)Br)C(=O)O
VHR CVQ	c1cc(cc(c1)C(=O)O)C=O
WNR C1G	c1cc(cc(c1)[N+](=O)[O-])CCl
QVR DI	c1cc(ccc1C(=O)O)I
VHR DVQ	c1cc(ccc1C=O)C(=O)O
T5OJ BVH E1	Cc1ccc(o1)C=O
NCR C1	Cc1cccc(c1)C#N
VHR CQ DO1	COc1ccc(cc1O)C=O
ONN3&3	CCCN(CCC)N=O
NNN1R	c1ccc(cc1)CN=[N+]=[N-]
T5OJ BV1V1	CC(=O)CC(=O)c1ccco1
G1R D1G	c1cc(ccc1CCl)CCl
T5OJ B1U1VH	c1cc(oc1)C=CC=O
1VOY1&1OV1	CC(COC(=O)C)OC(=O)C
2Y1&1OV1	CCC(C)COC(=O)C
2V2Y1&1	CCC(=O)CCC(C)C
1SS1	CSSC
T5OJ B1 E1	Cc1ccc(o1)C
QV1U3	CC/C=C/C(=O)O
QV3Y1&1	CC(C)CCCC(=O)O
8O8	CCCCCCCCOCCCCCCCC
L C666 BV IVJ DE	c1ccc2c(c1)C(=O)c3cccc(c3C2=O)Br
ZR BG CG DG EG	c1c(c(c(c(c1Cl)Cl)Cl)Cl)N
T56 BVOV&TJ	C1CCC2=C(C1)C(=O)OC2=O
2N2&2 &&HBr	CC[NH+](CC)CC.[Br-]
QV17 &&Al salt (3:1)	CCCCCCCCCCCCCCCCCC(=O)[O-].CCCCCCCCCCCCCCCCCC(=O)[O-].CCCCCCCCCCCCCCCCCC(=O)[O-].[Al+3]
L6V DVTJ	C1CC(=O)CCC1=O
T5SJ B1 E1	Cc1ccc(s1)C
ZV2VQ	C(CC(=O)O)C(=O)N
ZV1F	C(C(=O)N)F
1R BR	Cc1ccccc1c2ccccc2
1R CR	Cc1cccc(c1)c2ccccc2
QR B3	CCCc1ccccc1O
VHY2&U4	CCCC=C(CC)C=O
QV2Y1&1	CC(C)CCC(=O)O
T6OVJ D1 F1	Cc1cc(oc(=O)c1)C
FXFF1U1	C=CC(F)(F)F
QVX1&1&2VQ	CC(C)(CCC(=O)O)C(=O)O
1Y1&OV1U1	CC(C)OC(=O)C=C
FXFF1XFFF	C(C(F)(F)F)C(F)(F)F
E9	CCCCCCCCCBr
T5N CSJ E1	Cc1cscn1
T6M CUTJ	C1CNCC=C1
1SS1R	CSSCc1ccccc1
T6NJ BG CCN D1O1 ENW F1	Cc1c(c(c(c(n1)Cl)C#N)COC)[N+](=O)[O-]
ZR DG BVR	c1ccc(cc1)C(=O)c2cc(ccc2N)Cl
FXFFR CVQ EXFFF	c1c(cc(cc1C(F)(F)F)C(F)(F)F)C(=O)O
RVYEVR	c1ccc(cc1)C(=O)C(C(=O)c2ccccc2)Br
WSR&M2SPS&OY1&1&OY1&1	CC(C)OP(=S)(OC(C)C)SCCNS(=O)(=O)c1ccccc1
3N3&VS2	CCCN(CCC)C(=O)SCC
VH1U3	CC/C=C/C=O
L6VVTJ	C1CCC(=O)C(=O)C1
1U3R	C=CCCc1ccccc1
QR BF CF DF EF FF	c1(c(c(c(c(c1F)F)F)F)F)O
SHR BF CF DF EF FF	c1(c(c(c(c(c1F)F)S)F)F)F
ER B1R	c1ccc(cc1)Cc2ccccc2Br
L666 B6 2AB PJ HNW	c1cc2ccc3cc(cc4c3c2c(c1)cc4)[N+](=O)[O-]
QY6&1UU1	CCCCCC(C#C)O
Q4U1	C=CCCCO
G2UU2G	C(C#CCCl)Cl
T6OVTJ F1	CC1CCCC(=O)O1
L6TJ AV1	CC(=O)C1CCCCC1
WNR DQ &&Na salt	c1cc(ccc1[N+](=O)[O-])[O-].[Na+]
ZMR BF CF DF EF FF	c1(c(c(c(c(c1F)F)F)F)F)NN
T6N CN ENJ BS1 DMY1&1 FM2	CC/N=c\1/[nH]/c(=N/C(C)C)/[nH]c(n1)SC
T6NVNVNVJ A2Q C2Q E2Q	C(CO)n1c(=O)n(c(=O)n(c1=O)CCO)CCO
FXFFR CNW DSSR BNW DXFFF	c1cc(c(cc1C(F)(F)F)[N+](=O)[O-])SSc2ccc(cc2[N+](=O)[O-])C(F)(F)F
2Y1&VO1	CCC(C)C(=O)OC
T5SJ B2	CCc1cccs1
T6NJ DVH	c1cnccc1C=O
NCR BG	c1ccc(c(c1)C#N)Cl
Q1R DX1&1&1	CC(C)(C)c1ccc(cc1)CO
2X1&1&O2	CCC(C)(C)OCC
T5M CN BUTJ B2	CCC1=NCCN1
T5M CN BUTJ B2 D1	CCC1=NCC(N1)C
2OPO&2&SR	CCOP(=O)(CC)Sc1ccccc1
2OPS&2&SR	CCOP(=S)(CC)Sc1ccccc1
T5NNVSJ B1SPS&O1&O1 EO1	COc1nn(c(=O)s1)CSP(=S)(OC)OC
T6NVMVJ A- ET5OTJ B1Q CQ &&Ribo-beta-D Form	c1cn(c(=O)[nH]c1=O)[C@H]2C[C@@H]([C@H](O2)CO)O
G2K1&1&1 &&Chloride	C[N+](C)(C)CCCl.[Cl-]
T5SVTJ	C1CC(=O)SC1
1X1&1&1R	CC(C)(C)Cc1ccccc1
1MVMR	CNC(=O)Nc1ccccc1
T G6 E6 C666 BM FQ MM QVJ	c1ccc2c(c1)c(=O)c3cc4c(cc3[nH]2)c(=O)c5ccccc5[nH]4
SHPS&O2&O2 &&NH4 salt	CCOP(=S)(OCC)[S-].[NH4+]
QVY3&3 &&Na salt	CCCC(CCC)C(=O)[O-].[Na+]
G2YG4VO2	CCOC(=O)CCCCC(CCCl)Cl
T5OSWOTJ	C1COS(=O)(=O)O1
QR DS1	CSc1ccc(cc1)O
NC2MR	c1ccc(cc1)NCCC#N
ZR BG EG CVQ &&NH4+ salt	c1c(cc(c(c1C(=O)[O-])Cl)N)Cl.[NH4+]
T56 BSJ FOVM1	CNC(=O)Oc1cccc2c1ccs2
1OV3VO1	COC(=O)CCCC(=O)OC
L5VTJ B1	CC1CCCC1=O
T6NJ BVH	c1ccnc(c1)C=O
T8MTJ	C1CCCNCCC1
T6NJ DV1	CC(=O)c1ccncc1
T6NJ BV1	CC(=O)c1ccccn1
1MVOR C1	Cc1cccc(c1)OC(=O)NC
QVR CO1 EO1	COc1cc(cc(c1)OC)C(=O)O
L B656 HHJ EE	c1ccc-2c(c1)Cc3c2ccc(c3)Br
T6NJ D1 B- BT6NJ D1	Cc1ccnc(c1)c2cc(ccn2)C
ZR DR BNW	c1ccc(c(c1)c2ccc(cc2)N)[N+](=O)[O-]
ER BE CE DE EE FOR BE CE DE EE FE	c1(c(c(c(c(c1Br)Br)Br)Br)Br)Oc2c(c(c(c(c2Br)Br)Br)Br)Br
QVY1&U1Y1&1	CCCCCC(C)C(=O)O
T5SSVJ DG EG	c1(c(=O)ssc1Cl)Cl
T5NJ A1 BVH	Cn1cccc1C=O
T5OJ BV1	CC(=O)c1ccco1
T5OJ BV1 E1	Cc1ccc(o1)C(=O)C
L6TJ A1Q B1	CC1CCCCC1CO
NCR DF	c1cc(ccc1C#N)F
2Y2&R	CCC(CC)c1ccccc1
QX1&1&R D1	Cc1ccc(cc1)C(C)(C)O
L66J BZ CQ &&HCl	c1ccc2c(c1)ccc(c2N)O.Cl
QR D2UY1&1	CC(=CCc1ccc(cc1)O)C
L56T&J B1 B1 C1 D1 D1	CC1C(c2ccccc2C1(C)C)(C)C
ZR DR DQ	c1cc(ccc1c2ccc(cc2)O)N
GYGYQMVR DF	c1cc(ccc1C(=O)NC(C(Cl)Cl)O)F
L C676 BV&T&J	c1ccc2c(c1)CCc3ccccc3C2=O
T66 BNJ HO1	COc1ccc2c(c1)cccn2
VH6Y1&1	CC(C)CCCCCCC=O
L46 A EYTJ A1 A1 EU1	CC1(C2CCC(=C)C1C2)C
.Na..F &&HF complex	F.[F-].[Na+]
QV1YVQ1VQ	C(C(CC(=O)O)C(=O)O)C(=O)O
QR D1 BV1	Cc1ccc(c(c1)C(=O)C)O
1X1&1&R CX1&1&1 EX1&1&1	CC(C)(C)c1cc(cc(c1)C(C)(C)C)C(C)(C)C
QVR BO1 FO1	COc1cccc(c1C(=O)O)OC
T5SJ CV1	CC(=O)c1ccsc1
QY1&1VO1	CC(CC(=O)OC)O
FR BF CF	c1cc(c(c(c1)F)F)F
2U2U2OV1	CC=CC=CCOC(=O)C
SCNR DF	c1cc(ccc1N=C=S)F
WSQ2Q &&Na salt	C(CS(=O)(=O)[O-])O.[Na+]
T56 BOT&J C1 C1 IQ	CC1(Cc2cccc(c2O1)O)C
QV2U5	CCCCC=CCC(=O)O
QVR CF FVQ	c1cc(c(cc1F)C(=O)O)C(=O)O
4R D1	CCCCc1ccc(cc1)C
T6NJ BZ E1	Cc1ccc(nc1)N
1S1S1	CSCSC
3V1U1	CCCC(=O)C=C
WNR BZ DZ CNW ENW	c1c(c(c(c(c1[N+](=O)[O-])N)[N+](=O)[O-])N)[N+](=O)[O-]
OK1&1&12	CCCCCCCCCCCC[N+](C)(C)[O-]
T6N CN ENJ BZ DO1 F1	Cc1nc(nc(n1)OC)N
5U1V1	CCCCC=CC(=O)C
QR BE FE DCN	c1c(cc(c(c1Br)O)Br)C#N
T6NJ BVQ CG FG	c1cc(nc(c1Cl)C(=O)O)Cl
GXGF1	CC(F)(Cl)Cl
12VO1	CCCCCCCCCCCCC(=O)OC
1Y1&YO1&O1	CC(C)C(OC)OC
ZVOY1&1	CC(C)OC(=O)N
T5N CSJ D1U1 E1	Cc1c(scn1)C=C
WNR DO1VQ	c1cc(ccc1[N+](=O)[O-])OCC(=O)O
T5N COJ DR& BR D- BT5N COJ DR	c1ccc(cc1)c2cnc(o2)c3ccc(cc3)c4ncc(o4)c5ccccc5
WNR DOR BG DG	c1cc(ccc1[N+](=O)[O-])Oc2ccc(cc2Cl)Cl
NCR CO1 DO1 EO1	COc1cc(cc(c1OC)OC)C#N
T6MVN ENJ DR& FR	c1ccc(cc1)c2nc(nc(n2)O)c3ccccc3
T6N CN ENJ BQ DR& FR	c1ccc(cc1)c2nc(nc(n2)O)c3ccccc3
T6NVN EMJ DR& FR	c1ccc(cc1)c2nc(nc(n2)O)c3ccccc3
T6NJ BVQ CG DZ EG FG	c1(c(c(nc(c1Cl)Cl)C(=O)O)Cl)N
T5SJ B1VQ	c1cc(sc1)CC(=O)O
T6NJ BXGGG FG	c1cc(nc(c1)Cl)C(Cl)(Cl)Cl
1MVOR	CNC(=O)Oc1ccccc1
QV1YZR DN2G2G	c1cc(ccc1C(CC(=O)O)N)N(CCCl)CCCl
ZVMR DE	c1cc(ccc1NC(=O)N)Br
T6NJ BG CG DQ EG	c1c(c(c(c(n1)Cl)Cl)O)Cl
QVR BG EG FO1 &&Na salt	COc1c(ccc(c1C(=O)[O-])Cl)Cl.[Na+]
ZVR BG FG	c1cc(c(c(c1)Cl)C(=O)N)Cl
QR BG FE	c1cc(c(c(c1)Br)O)Cl
L5TJ A3	CCCC1CCCC1
NCR BE	c1ccc(c(c1)C#N)Br
1Y1&2R	CC(C)CCc1ccccc1
2X1&1&R	CCC(C)(C)c1ccccc1
2R C2 E1	CCc1cc(cc(c1)CC)C
T5MNJ DE	c1c(cn[nH]1)Br
WNR DOPS&R&O2	CCOP(=S)(c1ccccc1)Oc2ccc(cc2)[N+](=O)[O-]
L6UTJ AVH DY1&U1	CC(=C)C1CCC(=CC1)C=O
ZR CI DVQ	c1cc(c(cc1C(=O)O)I)N
T4MTJ BVQ &&S Form	C1CN[C@@H]1C(=O)O
L C666 BV IVJ DQ ESWQ GZ KQ NZ	c1cc(c2c(c1N)C(=O)c3c(c(cc(c3O)S(=O)(=O)O)N)C2=O)O
L B656 HYJ HUNQ	c1ccc2c(c1)-c3ccccc3C2=NO
T6N CN ENJ BQ DMY1&1 F2	CCNc1nc([nH]c(=O)n1)NC(C)C
T6NVN EMJ DMY1&1 FM2	CCNc1nc([nH]c(=O)n1)NC(C)C
2SS1	CCCSSC
8R	CCCCCCCCc1ccccc1
5Y2&1	CCCCCC(C)CC
L6UTJ DX1&1&1	CC(C)(C)C1CCC=CC1
T6NVNVNJ CG EG FQ &&K Salt	c1(nc(=O)n(c(=O)n1Cl)Cl)[O-].[K+]
L66J BZ C1	Cc1ccc2ccccc2c1N
T56 BMNJ DZ GXFFF	c1cc2c(cc1C(F)(F)F)c(n[nH]2)N
OCNR BXFFF	c1ccc(c(c1)C(F)(F)F)N=C=O
QVR BG CG EG FO1	COc1c(cc(c(c1C(=O)O)Cl)Cl)Cl
T5N CS AUTJ B1	CC1=NCCS1
L666 B6 2AB PJ G1	Cc1ccc2ccc3cccc4c3c2c1cc4
T6NJ BG CG	c1cc(c(nc1)Cl)Cl
T6NJ BG CG EG FG	c1c(c(nc(c1Cl)Cl)Cl)Cl
T3OTJ B8	CCCCCCCCC1CO1
VHR DQ CG	c1cc(c(cc1C=O)Cl)O
T56 BNNNJ CR BQ E1	Cc1ccc(c(c1)n2nc3ccccc3n2)O
T6NVNVNVJ A1- BT3OTJ& C1- BT3OTJ& E1- BT3OTJ	C1C(O1)Cn2c(=O)n(c(=O)n(c2=O)CC3CO3)CC4CO4
L B656 HHJ EG	c1ccc-2c(c1)Cc3c2ccc(c3)Cl
T6NJ BVQ CG DZ EG FG &&K salt	c1(c(c(nc(c1Cl)Cl)C(=O)[O-])Cl)N.[K+]
1V2R	CC(=O)CCc1ccccc1
L6TJ A1Z C1Z	C1CC(CC(C1)CN)CN
L C666 BV IVJ DZ ESWQ GMR CSW2OSWQ &&2Na salt	c1ccc2c(c1)C(=O)c3c(cc(c(c3C2=O)N)S(=O)(=O)[O-])Nc4cccc(c4)S(=O)(=O)CCOS(=O)(=O)[O-].[Na+].[Na+]
T5NS DNJ CO2 EXGGG	CCOc1nc(ns1)C(Cl)(Cl)Cl
L6UTJ A1U1	C=CC1=CCCCC1
T5OTJ B1Q CQ DQ E- AT5N CNJ DVQ EZ &&Ribo-beta-D Form	c1nc(c(n1[C@H]2[C@@H]([C@@H]([C@H](O2)CO)O)O)N)C(=O)N
T56 BSMVJ	c1ccc2c(c1)c(=O)[nH]s2
T56 BSNJ DQ	c1ccc2c(c1)c(=O)[nH]s2
2N2&V1U1	CCN(CC)C(=O)C=C
ZR BZ C1	Cc1cccc(c1N)N
WSFF	O=S(=O)(F)F
L6TJ A2VO2U1	C=CCOC(=O)CCC1CCCCC1
1VMR BVO1	CC(=O)Nc1ccccc1C(=O)OC
3Y1&R	CCCC(C)c1ccccc1
T5NNV DHJ B1 E1	CC1=NN(C(=O)C1)C
L66 BV EVJ CZ DG	c1ccc2c(c1)C(=O)C(=C(C2=O)Cl)N
QVR CZ DO1	COc1ccc(cc1N)C(=O)O
WSGR CG	c1cc(cc(c1)Cl)S(=O)(=O)Cl
WSGR CE	c1cc(cc(c1)Br)S(=O)(=O)Cl
GR DG BVO1	COC(=O)c1cc(ccc1Cl)Cl
NCR DR	c1ccc(cc1)c2ccc(cc2)C#N
ZY2&R	CCC(c1ccccc1)N
L66&TJ GZ	c1ccc2c(c1)CCCC2N
QR BI FI DCN &&Li Salt	[Li+].c1c(cc(c(c1I)[O-])I)C#N
QR BE FE DCN &&K salt	c1c(cc(c(c1Br)[O-])Br)C#N.[K+]
NCYCN&U1R BO1 DO1	COc1ccc(c(c1)OC)C=C(C#N)C#N
T56 BO DO CHJ G1UYCN&CN	c1cc2c(cc1C=C(C#N)C#N)OCO2
VHR DQ CE EO1	COc1cc(cc(c1O)Br)C=O
T6NTJ A1CN	C1CCN(CC1)CC#N
WNR BQ EVH	c1cc(c(cc1C=O)[N+](=O)[O-])O
GY1&1E	CC(CBr)Cl
T666 1A M CVOVJ HNW	c1cc2cc(cc3c2c(c1)C(=O)OC3=O)[N+](=O)[O-]
T6OV DOTJ	C1COC(=O)CO1
WNR BZ DZ FZ CNW ENW	c1(c(c(c(c(c1[N+](=O)[O-])N)[N+](=O)[O-])N)[N+](=O)[O-])N
ER DMVN1&O1	CN(C(=O)Nc1ccc(cc1)Br)OC
T6NJ C1G	c1cc(cnc1)CCl
WNR D1 BVQ	Cc1ccc(c(c1)C(=O)O)[N+](=O)[O-]
QR C1 DS1	Cc1cc(ccc1SC)O
T6N CN ENJ BO1 DO1 FG	COc1nc(nc(n1)Cl)OC
T6NJ BZ EVQ	c1cc(ncc1C(=O)O)N
L-12-TJ AE BE EE FE IE JE	C1CC(C(CCC(C(CCC(C1Br)Br)Br)Br)Br)Br
T5OJ B2	CCc1ccco1
6Y1&1	CCCCCCC(C)C
L6TJ AVO2	CCOC(=O)C1CCCCC1
T6KTJ A1 A1	C[N+]1(CCCCC1)C
ZR DSWMVO1	COC(=O)NS(=O)(=O)c1ccc(cc1)N
11VN2&2	CCCCCCCCCCCC(=O)N(CC)CC
QR CG FOR DG	c1cc(ccc1Oc2ccc(cc2O)Cl)Cl
QY5&1U1	CCCCCC(C=C)O
T5NVTJ A4	CCCCN1CCCC1=O
ZR BG CG EG FG	c1c(c(c(c(c1Cl)Cl)N)Cl)Cl
1VOR D2V1	CC(=O)CCc1ccc(cc1)OC(=O)C
T6N CN ENJ BO1 DG FG	COc1nc(nc(n1)Cl)Cl
11OVR BVO11	CCCCCCCCCCCOC(=O)c1ccccc1C(=O)OCCCCCCCCCCC
T5O CV BHJ B1 DQ E1	CC1C(=O)C(=C(O1)C)O
T5OJ B1 CQ DQ E1	CC1C(=O)C(=C(O1)C)O
T5VV DOTJ C1 E1	CC1C(=O)C(=C(O1)C)O
OS1&R B1 DOPS&O1&O1	Cc1cc(ccc1S(=O)C)OP(=S)(OC)OC
WS1&R B1 DOPS&O1&O1	Cc1cc(ccc1S(=O)(=O)C)OP(=S)(OC)OC
T5OJ B5	CCCCCc1ccco1
T5OJ B7	CCCCCCCc1ccco1
1Y1&U3Y1&U3V1	CC(=CCCC(=CCCC(=O)C)C)C
T56 BNVSJ B1VQ IG	c1cc2c(c(c1)Cl)n(c(=O)s2)CC(=O)O
T56 BM DNJ C- BT5OJ	c1ccc2c(c1)[nH]c(n2)c3ccco3
GR BOVM1	CNC(=O)Oc1ccccc1Cl
QR BG DE	c1cc(c(cc1Br)Cl)O
WNR BG CVQ	c1cc(c(c(c1)[N+](=O)[O-])Cl)C(=O)O
T5NN DSJ CZ	c1nnc(s1)N
WSQY16&VO1 &&Na salt	CCCCCCCCCCCCCCCCC(C(=O)OC)S(=O)(=O)[O-].[Na+]
WNR CNW ECN	c1c(cc(cc1[N+](=O)[O-])[N+](=O)[O-])C#N
QR B1 F1 DCN	Cc1cc(cc(c1O)C)C#N
QV5G	C(CCC(=O)O)CCCl
WNMYZUN1	CNC(=N)N[N+](=O)[O-]
WNMYUM&M1	CNC(=N)N[N+](=O)[O-]
G1VR BG DG	c1cc(c(cc1Cl)Cl)C(=O)CCl
QVR CI EI DO1	COc1c(cc(cc1I)C(=O)O)I
T56 BN DN GN INJ B1R& FZ	c1ccc(cc1)Cn2cnc3c2ncnc3N
3VOR	CCCC(=O)Oc1ccccc1
T66 BNJ C1G	c1ccc2c(c1)ccc(n2)CCl
T5OJ B4	CCCCc1ccco1
WSGR BG ENW	c1cc(c(cc1[N+](=O)[O-])S(=O)(=O)Cl)Cl
WSGR DG BNW	c1cc(c(cc1Cl)[N+](=O)[O-])S(=O)(=O)Cl
ONN4&2	CCCCN(CC)N=O
T6N CNJ DQ	c1cncnc1O
T6VM DNJ	c1cncnc1O
T6VN DMJ	c1cncnc1O
T56 BN DOJ CZ	c1ccc2c(c1)nc(o2)N
T56 BMYOJ CUM	c1ccc2c(c1)nc(o2)N
QY1&3UY1&1	CC(CCC=C(C)C)O
L6TJ AVO1	COC(=O)C1CCCCC1
T6NJ BVQ FG	c1cc(nc(c1)Cl)C(=O)O
T66 BMVOVJ HNW	c1cc2c(cc1[N+](=O)[O-])c(=O)oc(=O)[nH]2
1Y1&R C1 E1	Cc1cc(cc(c1)C(C)C)C
WNR BG FVQ	c1cc(c(c(c1)Cl)[N+](=O)[O-])C(=O)O
T5SJ B5	CCCCCc1cccs1
QY4&1U1	CCCCC(C=C)O
T6O DS BUTJ B1 CVMR	CC1=C(SCCO1)C(=O)Nc2ccccc2
T56 BO DO CHJ GYO2O2O4&O2O2O4	CCCCOCCOCCOC(c1ccc2c(c1)OCO2)OCCOCCOCCCC
VH1U1Y1&1	CC(C)C=CC=O
QY1&R B1 D1	Cc1ccc(c(c1)C)C(C)O
Z3O1Y4&2	CCCCC(CC)COCCCN
VH1Y1&1X1&1&1	CC(CC=O)CC(C)(C)C
Z1VR DE	c1cc(ccc1C(=O)CN)Br
QR D2V1	CC(=O)CCc1ccc(cc1)O
NC1UY1&3UY1&1	CC(=CCCC(=CC#N)C)C
T5O COTJ B1Y1&1 B1 D1Q	CC(C)CC1(OCC(O1)CO)C
T6NJ B- CT5NN DOJ EZ	c1ccnc(c1)c2nnc(o2)N
T6NNJ CQ FQ	c1cc(nnc1O)O
T6NMVJ FQ	c1cc(nnc1O)O
T6VMMVJ	c1cc(nnc1O)O
ZR BQ CG ESWQ	c1c(cc(c(c1N)O)Cl)S(=O)(=O)O
QY1&VQ &&Fe salt 2:1	CC(C(=O)[O-])O.CC(C(=O)[O-])O.[Fe+2]
G1-SI-O1&O1&O1	CO[Si](CCl)(OC)OC
2VXR&R&1Y1&N1&1 &&R or L Form	CCC(=O)C(C[C@@H](C)N(C)C)(c1ccccc1)c2ccccc2
T6NJ CY1&UNQ &&E Form	CC(=NO)c1cccnc1
ZVR CG EG	c1c(cc(cc1Cl)Cl)C(=O)N
T6MTJ DVQ &&HCl	C1CNCCC1C(=O)O.Cl
GY1&1OPO&O1YG1&O1YG1	CC(COP(=O)(OCC(C)Cl)OCC(C)Cl)Cl
1VO2OR	CC(=O)OCCOc1ccccc1
4Y2&1OVYCN&UYR&R	CCCCC(CC)COC(=O)C(=C(c1ccccc1)c2ccccc2)C#N
10OR DVR BQ DO10	CCCCCCCCCCOc1ccc(cc1)C(=O)c2ccc(cc2O)OCCCCCCCCCC
T C666 BNJ EG IM4N2&2 LO1	CCN(CC)CCCCNc1c2ccc(cc2nc3c1cc(cc3)OC)Cl
ZMR BNW &&HCl	c1ccc(c(c1)NN)[N+](=O)[O-].Cl
T6NJ C6	CCCCCCc1cccnc1
ZR DZ B1 &&H2SO4	Cc1cc(ccc1N)N.OS(=O)(=O)O
ZY5&1 &&H2SO4 (2:1)	CCCCCC(C)[NH3+].CCCCCC(C)[NH3+].[O-]S(=O)(=O)[O-]
.Tl2.C-O3	C(=O)([O-])[O-].[Tl+].[Tl+]
1SR B1 DOPO&O1&O1	Cc1cc(ccc1SC)OP(=O)(OC)OC
OS1&R B1 DOPO&O1&O1	Cc1cc(ccc1S(=O)C)OP(=O)(OC)OC
NCYU1&VO4	CCCCOC(=O)C(=C)C#N
1S2S1	CSCCSC
VH1U2U5	CCCCC=CC=CC=O
T5MNJ CG DNW E1	Cc1c(c([nH]n1)Cl)[N+](=O)[O-]
T5MNJ C1 DNW EG	Cc1c(c([nH]n1)Cl)[N+](=O)[O-]
3-Chloro-5-methyl-4-nitropyrazole	Cc1c(c([nH]n1)Cl)[N+](=O)[O-]
Q2N18&3N2Q2Q &&2HF	CCCCCCCCCCCCCCCCCCN(CCCN(CCO)CCO)CCO.F.F
T6MTJ CQ	C1CC(CNC1)O
QVR BQ F1 CX1&1&1	Cc1ccc(c(c1C(=O)O)O)C(C)(C)C
NCR CE	c1cc(cc(c1)Br)C#N
SH1YZVQ &&HCl H2O	C([C@@H](C(=O)O)N)S.O.Cl
ZR BVOX1&1U1&3UY1&1	CC(=CCCC(C)(C=C)OC(=O)c1ccccc1N)C
GVR BE	c1ccc(c(c1)C(=O)Cl)Br
QR CMVO2	CCOC(=O)Nc1cccc(c1)O
10K1&1&10 &&Cl-	CCCCCCCCCC[N+](C)(C)CCCCCCCCCC.[Cl-]
CNR D1	Cc1ccc(cc1)[N+]#[C-]
T66 BN ENJ C1	Cc1cnc2ccccc2n1
ZR BG EG CVO1	COC(=O)c1cc(cc(c1Cl)N)Cl
T6NJ CO1	COc1cccnc1
RH	[Rh]
ER	[Er]
ZR	[Zr]
1U2OV1OR	C=CCOC(=O)COc1ccccc1
T5MVTJ E1U1	C=CC1CCC(=O)N1
QPQQO &&Ca salt 2:1	OP(=O)(O)[O-].OP(=O)(O)[O-].[Ca+2]
L6VTJ B1 EY1&U1	CC1CCC(CC1=O)C(=C)C
L6TJ AY1&U1 BQ D1	CC1CCC(C(C1)O)C(=C)C
.Cd..Cl2	[Cl-].[Cl-].[Cd+2]
GR CG DO1VO5Y1&1	CC(C)CCCCCOC(=O)COc1ccc(cc1Cl)Cl
GR CG DO1VO8 &&isooctyl	CC(C)CCCCCOC(=O)COc1ccc(cc1Cl)Cl
T5NOJ C1 EQ	Cc1cc(=O)[nH]o1
T5OMVJ E1	Cc1cc(=O)[nH]o1
VHOR BO1 D2U1	COc1cc(ccc1OC=O)CC=C
G2U1G	C(C=CCl)Cl
14K1&1&14 &&Cl-	CCCCCCCCCCCCCC[N+](C)(C)CCCCCCCCCCCCCC.[Cl-]
L55 A CUTJ FVO2	CCOC(=O)C1CC2CC1C=C2
T56 BNONJ FNW IG	c1cc(c2c(c1[N+](=O)[O-])non2)Cl
ZVXEECN	C(#N)C(C(=O)N)(Br)Br
NC1VO2O1	COCCOC(=O)CC#N
WNR BG EO1	COc1ccc(c(c1)[N+](=O)[O-])Cl
QVR BQ &Q2N2Q2Q	c1ccc(c(c1)C(=O)O)O.C(CO)N(CCO)CCO
Q2N2Q2Q &QVR BQ	c1ccc(c(c1)C(=O)O)O.C(CO)N(CCO)CCO
1YR&1OV1	CC(COC(=O)C)c1ccccc1
L66J CQ HO1VQ	c1cc(cc2c1cc(cc2)OCC(=O)O)O
GR C1 DO3VO2	CCOC(=O)CCCOc1ccc(cc1C)Cl
L66TJ COV1	CC(=O)OC1CCC2CCCCC2C1
2Y1&UY1&1	CCC(=C(C)C)C
T56 BM DNJ CMVO1	COC(=O)Nc1[nH]c2ccccc2n1
Q1Y1&O1Y1&O1	CC(CO)OCC(C)OC
4VY1&1	CCCCC(=O)C(C)C
L66&TJ C1VZ	c1cc2c(cc1CC(=O)N)CCCC2
FXFFYO1&XFFF	COC(C(F)(F)F)C(F)(F)F
T6N DNJ B2 E2	CCc1cnc(cn1)CC
L66&TJ CVZ	c1cc2c(cc1C(=O)N)CCCC2
1X1&1&1Y1&1X1&1&1	CC(CC(C)(C)C)CC(C)(C)C
QY1&R BG	CC(c1ccccc1Cl)O
GR BG CG DV1	CC(=O)c1ccc(c(c1Cl)Cl)Cl
G1Y1GOPO&OY1G1G&OY1G1G	C(C(CCl)OP(=O)(OC(CCl)CCl)OC(CCl)CCl)Cl
QV1OR DG &&Na salt	c1cc(ccc1OCC(=O)[O-])Cl.[Na+]
QV1OR DG	c1cc(ccc1OCC(=O)O)Cl
T6N DNJ B2 C1 E1	CCc1c(nc(cn1)C)C
T6OTJ B1 B1 CQ F1U1 F1	CC1(C(CCC(O1)(C)C=C)O)C
L6VTJ BY1&1 E1 &&(2S,5R)- Form	C[C@@H]1CC[C@H](C(=O)C1)C(C)C
WS1&R B1 DOPO&O1&O1	Cc1cc(ccc1S(=O)(=O)C)OP(=O)(OC)OC
SCN1YGU1	C=C(CN=C=S)Cl
6U1V1	CCCCCC=CC(=O)C
QR BQ CE	c1cc(c(c(c1)Br)O)O
T66 CMT&J HQ	c1cc2c(cc1O)CCNC2
1UU2N1&Y1&1R &&R Form	C[C@H](Cc1ccccc1)N(C)CC#C
T6N DNJ B1 C1 E1	Cc1cnc(c(n1)C)C
T56 BMVOJ HE	c1cc2c(cc1Br)[nH]c(=O)o2
T56 BN DOJ CQ HE	c1cc2c(cc1Br)[nH]c(=O)o2
L B656 HHJ CNW KNW	c1cc2c(c(c1)[N+](=O)[O-])-c3ccc(cc3C2)[N+](=O)[O-]
Q1R BG FG	c1cc(c(c(c1)Cl)CO)Cl
L66J BOY1&VN2&2	CCN(CC)C(=O)C(C)Oc1cccc2c1cccc2
T56 BVO AH&TJ A1 F1 F1	CC1(CCCC2(C1=CC(=O)O2)C)C
T5N CSJ B2 E1	CCc1nc(cs1)C
T6NJ BG CG EG	c1c(cnc(c1Cl)Cl)Cl
G1VMR D1	Cc1ccc(cc1)NC(=O)CCl
T56 BOT&J C1 C1 DQ IOVM1	CC1(C(c2cccc(c2O1)OC(=O)NC)O)C
T56 BO DV CHJ C1 C1 IOVM1	CC1(C(=O)c2cccc(c2O1)OC(=O)NC)C
1Y1&YOVR BVO1R&&X1&1&1OVY1&1	CC(C)C(C(C)(C)COC(=O)C(C)C)OC(=O)c1ccccc1C(=O)OCc2ccccc2
1N1&2SS2N1&1 &&2HCl	C[NH+](C)CCSSCC[NH+](C)C.[Cl-].[Cl-]
SH2O2	CCOCCS
T5NS DNJ CZ ER	c1ccc(cc1)c2nc(sn2)N
T6NJ BMR CG B1& CVQ	Cc1c(cccc1Cl)Nc2c(cccn2)C(=O)O
Q1R BG	c1ccc(c(c1)CO)Cl
L4TJ A1Z B1Z	C1CC(C1CN)CN
Z1R DNW &&HCl	c1cc(ccc1CN)[N+](=O)[O-].Cl
Z1R DNW	c1cc(ccc1CN)[N+](=O)[O-]
ZSWR CNW ENW DN3&3	CCCN(CCC)c1c(cc(cc1[N+](=O)[O-])S(=O)(=O)N)[N+](=O)[O-]
WNR CZ F1 ENW	Cc1c(cc(cc1[N+](=O)[O-])N)[N+](=O)[O-]
T5VOVTJ D2U10	CCCCCCCCCC=CCC1CC(=O)OC1=O
T7NVTJ A2	CCN1CCCCCC1=O
T56 BN DOJ CQ GG	c1cc2c(cc1Cl)oc(=O)[nH]2
T56 BMVOJ GG	c1cc2c(cc1Cl)oc(=O)[nH]2
ZR DZ BG EG	c1c(c(cc(c1Cl)N)Cl)N
WNR DOR DG BNW	c1cc(ccc1[N+](=O)[O-])Oc2ccc(cc2[N+](=O)[O-])Cl
T66 CN BUT&J HO1 IO1 &&HCl	COc1cc2c(cc1OC)C=NCC2.Cl
L6V DVTJ B1 B1 F1	CC1CC(=O)CC(C1=O)(C)C
L6TJ A1 BOV1 DY1&U1	CC1CCC(CC1OC(=O)C)C(=C)C
T56 BN DSJ CSWQ	c1ccc2c(c1)nc(s2)S(=O)(=O)O
T56 BN DSJ CS1SCN	c1ccc2c(c1)nc(s2)SCSC#N
QVR D6	CCCCCCc1ccc(cc1)C(=O)O
2OPO&R&S1R	CCOP(=O)(c1ccccc1)SCc2ccccc2
T5OV EHJ C1	CC1=CCOC1=O
T6NJ C1Z	c1cc(cnc1)CN
QV9UU1	C#CCCCCCCCCC(=O)O
1Y1&MPO&O2&OR C1 DS1	CCOP(=O)(NC(C)C)Oc1ccc(c(c1)C)SC
WNR B1 DOPS&O1&O1	Cc1cc(ccc1[N+](=O)[O-])OP(=S)(OC)OC
VHY5&U1R	CCCCCC(=Cc1ccccc1)C=O
12R	CCCCCCCCCCCCc1ccccc1
1V1V1	CC(=O)CC(=O)C
T5MTJ	C1CCNC1
8OV4VO8	CCCCCCCCOC(=O)CCCCC(=O)OCCCCCCCC
4OV1	CCCCOC(=O)C
8U1	CCCCCCCC=C
VH8	CCCCCCCCC=O
VH13	CCCCCCCCCCCCCC=O
T5NVNV EHJ AG CE E1 E1	CC1(C(=O)N(C(=O)N1Cl)Br)C
L666 B6 2AB PJ	c1cc2ccc3cccc4c3c2c(c1)cc4
T6N CN ENJ BS1 DMY1&Y1&1 FM2	CCNc1nc(nc(n1)SC)NC(C)C(C)C
GYGVN1O4&R B2 F2	CCCCOCN(c1c(cccc1CC)CC)C(=O)CCl
T5SS DSTJ C1 E1	CC1SC(SS1)C
L6UTJ A1 BV1U2 C1 C1	CC=CC(=O)C1=C(CCCC1(C)C)C
T56 FNT&J B1	CC1CCc2c1nccn2
T6N CNJ BM2 DQ E4 F1	CCCCc1c(nc(nc1O)NCC)C
T6VN DMJ CM2 E1 F4	CCCCc1c(nc(nc1O)NCC)C
T6VM DNJ CM2 E1 F4	CCCCc1c(nc(nc1O)NCC)C
GR CG EVMX1&1&1UU1	CC(C)(C#C)NC(=O)c1cc(cc(c1)Cl)Cl
T5M CSTJ B1	CC1NCCS1
ZR B2 F1	CCc1cccc(c1N)C
T6N DNJ BO1 C1Y1&1	CC(C)Cc1c(nccn1)OC
F1UU1	C#CF
QVR CG BE	c1cc(c(c(c1)Cl)Br)C(=O)O
QVR BG CE	c1cc(c(c(c1)Br)Cl)C(=O)O
QVR BG FE	c1cc(c(c(c1)Br)C(=O)O)Cl
QVR DG BE	c1cc(c(cc1Cl)Br)C(=O)O
QVR BG EE	c1cc(c(cc1Br)C(=O)O)Cl
QVR CG EE	c1c(cc(cc1Cl)Br)C(=O)O
1Y1&OPO&S1R&OY1&1	CC(C)OP(=O)(OC(C)C)SCc1ccccc1
T56 BOT&J CO2 D1 D1 GOSW1	CCOC1C(c2cc(ccc2O1)OS(=O)(=O)C)(C)C
T56 BN DSJ CZ GQ	c1cc2c(cc1O)sc(n2)N
T56 BMYSJ CUM GQ	c1cc2c(cc1O)sc(n2)N
T5SNVJ B8	CCCCCCCCn1c(=O)ccs1
T6N CNJ EXQR&R BG DG	c1ccc(cc1)C(c2ccc(cc2Cl)Cl)(c3cncnc3)O
SHY1&SH	CC(S)S
T56 BM DNJ CR& GSWQ	c1ccc(cc1)c2[nH]c3cc(ccc3n2)S(=O)(=O)O
T5O CV BHJ B2 DQ E1	CCC1C(=O)C(=C(O1)C)O
T6OVJ F5	CCCCCc1cccc(=O)o1
VHR CN1&1	CN(C)c1cccc(c1)C=O
ER BE D1 E1	Cc1cc(c(cc1C)Br)Br
GYGUYGR BG CG DG EG FG	c1(c(c(c(c(c1Cl)Cl)Cl)Cl)Cl)C(=C(Cl)Cl)Cl
ZR DY2&VQ	CCC(c1ccc(cc1)N)C(=O)O
T5OJ CVO2 DVO2	CCOC(=O)c1cocc1C(=O)OCC
T66 BOVJ IO2	CCOc1ccc2ccc(=O)oc2c1
VHR CG EG	c1c(cc(cc1Cl)Cl)C=O
T6SSSTJ EN1&1 &&oxalate	CN(C)C1CSSSC1.C(=O)(C(=O)O)O
OS1&R B1 DOPO&O2&MY1&1	CCOP(=O)(NC(C)C)Oc1ccc(c(c1)C)S(=O)C
WS1&R B1 DOPO&O2&MY1&1	CCOP(=O)(NC(C)C)Oc1ccc(c(c1)C)S(=O)(=O)C
T5N CSJ B1 D1 E2	CCc1c(sc(n1)C)C
QV1U1R CE	c1cc(cc(c1)Br)C=CC(=O)O
G2N3&R BNW FNW DXFFF	CCCN(CCCl)c1c(cc(cc1[N+](=O)[O-])C(F)(F)F)[N+](=O)[O-]
2Y1&MR BNW FNW DX1&1&1	CCC(C)Nc1c(cc(cc1[N+](=O)[O-])C(C)(C)C)[N+](=O)[O-]
QV1PO&O2&O2	CCOP(=O)(CC(=O)O)OCC
T6NN DMVJ CS1 FX1&1&1	CC(C)(C)c1c(=O)nc([nH]n1)SC
QY1&VO16	CCCCCCCCCCCCCCCCOC(=O)C(C)O
1Y1&S2SPS&O1&O1	CC(C)SCCSP(=S)(OC)OC
NCYCN&U1R BO1 CO1	COc1cccc(c1OC)C=C(C#N)C#N
GYGVN2U1&2U1	C=CCN(CC=C)C(=O)C(Cl)Cl
QR CQ EVR	c1ccc(cc1)C(=O)c2cc(cc(c2)O)O
QVR D9	CCCCCCCCCc1ccc(cc1)C(=O)O
1X1&1&Y1S1&UNOVM1	CC(C)(C)C(=NOC(=O)NC)CSC
L3TJ A1 A1 BVOYCN&R COR&& C1UY1&1	CC(=CC1C(C1(C)C)C(=O)OC(C#N)c2cccc(c2)Oc3ccccc3)C
T6NJ BV1E	c1ccnc(c1)C(=O)CBr
QVY1&OR DOR BG DG	CC(C(=O)O)Oc1ccc(cc1)Oc2ccc(cc2Cl)Cl
1OR B1 DVR C1	Cc1cccc(c1)C(=O)c2ccc(c(c2)C)OC
T6NN DNVJ C1 DZ FR	Cc1nnc(c(=O)n1N)c2ccccc2
QVR BG FG DVQ	c1c(cc(c(c1Cl)C(=O)O)Cl)C(=O)O
T6MVNJ EOR C1	Cc1cccc(c1)Oc2c[nH]c(=O)nc2
T6N CNJ BQ EOR C1	Cc1cccc(c1)Oc2c[nH]c(=O)nc2
1X1&R&MVMR D1	Cc1ccc(cc1)NC(=O)NC(C)(C)c2ccccc2
QVR BVR DR	c1ccc(cc1)c2ccc(cc2)C(=O)c3ccccc3C(=O)O
WNR BO2 DOR BG DXFFF	CCOc1cc(ccc1[N+](=O)[O-])Oc2ccc(cc2Cl)C(F)(F)F
T5SYSTJ BUYVOY1&1&VOY1&1	CC(C)OC(=O)C(=C1SCCS1)C(=O)OC(C)C
T5SNVJ B1	Cn1c(=O)ccs1
T6OV CUTJ F5	CCCCCC1CC=CC(=O)O1
GR CG DOR DOY1&VO1	CC(C(=O)OC)Oc1ccc(cc1)Oc2ccc(cc2Cl)Cl
8OR BVMR DVO2N2&2	CCCCCCCCOc1ccccc1C(=O)Nc2ccc(cc2)C(=O)OCCN(CC)CC
T67 GMV JN IHJ CE KR BG	c1ccc(c(c1)C2=NCC(=O)Nc3c2cc(cc3)Br)Cl
T5N CSJ BZ ER	c1ccc(cc1)c2csc(n2)N
L3TJ A1 A1 BVO1R COR&& C1UYGG	CC1(C(C1C(=O)OCc2cccc(c2)Oc3ccccc3)C=C(Cl)Cl)C
L66J COY1&VMR	CC(C(=O)Nc1ccccc1)Oc2ccc3ccccc3c2
1Y1&XO1&O1&O1	CC(C)C(OC)(OC)OC
T5N CSJ BY1&1 D1 E1	Cc1c(sc(n1)C(C)C)C
WNR DO1 COV1	CC(=O)Oc1cc(ccc1OC)[N+](=O)[O-]
T6NJ BO1VQ CG EG FG	c1c(c(nc(c1Cl)Cl)OCC(=O)O)Cl
T56 BK DSJ B1 CS1 &&p-TOSOH	Cc1ccc(cc1)S(=O)(=O)[O-].C[n+]1c2ccccc2sc1SC
T5OJ B1 CSV1Y1&1 E1	Cc1cc(c(o1)C)SC(=O)CC(C)C
G1VMR BO1	COc1ccccc1NC(=O)CCl
T5NOJ CX1&1&1 EMVN1&1	CC(C)(C)c1cc(no1)NC(=O)N(C)C
T5N CSJ BMVR BOV1& DNW	CC(=O)Oc1ccccc1C(=O)Nc2ncc(s2)[N+](=O)[O-]
T6MN DVNJ CX1&1&1 EZ	CC(C)(C)c1c(=O)n(c(nn1)O)N
T5M CNJ BG DNW	c1c(nc([nH]1)Cl)[N+](=O)[O-]
T5OJ BVNR B1 F1&Y1&VO1	Cc1cccc(c1N(C(C)C(=O)OC)C(=O)c2ccco2)C
1OVY1&NV1O1&R B1 F1 &&(RS) Form	Cc1cccc(c1N(C(C)C(=O)OC)C(=O)COC)C
1OVY1&NV1O1&R B1 F1 &&(RS)- or DL- Form	Cc1cccc(c1N(C(C)C(=O)OC)C(=O)COC)C
2MVMVYCN&UNO1	CCNC(=O)NC(=O)C(=NOC)C#N
T5NNJ A1 C1 DVR BG DG& EOSWR D1	Cc1ccc(cc1)S(=O)(=O)Oc2c(c(nn2C)C)C(=O)c3ccc(cc3Cl)Cl
Q1YQ1O1YQ1Q	C(C(COCC(CO)O)O)O
T6N CN ENJ BN2Q2Q DMR& FMR CSWQ D1U1R BSWQ DM- BT6N CN ENJ DN2Q2Q FMR	c1ccc(cc1)Nc2nc(nc(n2)N(CCO)CCO)Nc3ccc(c(c3)S(=O)(=O)O)/C=C/c4ccc(cc4S(=O)(=O)O)Nc5nc(nc(n5)N(CCO)CCO)Nc6ccccc6
T6N CNJ EXQR BG&R DG	c1ccc(c(c1)C(c2ccc(cc2)Cl)(c3cncnc3)O)Cl
T5O COTJ AR BG DG& B1- AT5NN DNJ	c1cc(c(cc1Cl)Cl)C2(OCCO2)Cn3cncn3
VHR DQ BE EO1	COc1cc(c(cc1O)Br)C=O
T5OTJ BO2	CCOC1CCCO1
T5OJ B1 CSY2&V3	CCCC(=O)C(CC)Sc1ccoc1C
L6TJ AZ BZ &&(1R,2R)- Form	C1CC[C@H]([C@@H](C1)N)N
acifluorfène-sodium	c1cc(c(cc1C(F)(F)F)Cl)Oc2ccc(c(c2)C(=O)[O-])[N+](=O)[O-].[Na+]
WNR BVQ DOR BG DXFFF &&Na salt	c1cc(c(cc1C(F)(F)F)Cl)Oc2ccc(c(c2)C(=O)[O-])[N+](=O)[O-].[Na+]
WNR BVQ DOR BG DXFFF	c1cc(c(cc1C(F)(F)F)Cl)Oc2ccc(c(c2)C(=O)O)[N+](=O)[O-]
ZR C1 EO1	Cc1cc(cc(c1)OC)N
Z1YR DG&1VQ &&(R)-(-)- Form	c1cc(ccc1[C@@H](CC(=O)O)CN)Cl
T5MV DXTJ D-& AL6XTJ	C1CCC2(CC1)CC(=O)NC2
T6N CN ENJ BO1 DMVMSWR BG& F1	Cc1nc(nc(n1)OC)NC(=O)NS(=O)(=O)c2ccccc2Cl
T56 BOT&J C1 C1 IOVN1&SN1&VO4	CCCCOC(=O)N(C)SN(C)C(=O)Oc1cccc2c1OC(C2)(C)C
FXFFR BVMR COY1&1	CC(C)Oc1cccc(c1)NC(=O)c2ccccc2C(F)(F)F
T5O COTJ A1UY1&3UY1&1	CC(=CCCC(=CC1OCCO1)C)C
T56 BN DOJ COR DOY1&VO2& GG &&(RS) Form	CCOC(=O)C(C)Oc1ccc(cc1)Oc2nc3ccc(cc3o2)Cl
ZR BI DI FI CVQ &&Na salt	c1c(c(c(c(c1I)N)I)C(=O)[O-])I.[Na+]
T5NNJ A1NV1GR B1 F1	Cc1cccc(c1N(Cn2cccn2)C(=O)CCl)C
T5NSJ CVQ DG EG	c1(c(snc1Cl)C(=O)O)Cl
T6MYMTJ BUNNUY1U1R DXFFF&1U1R DXFFF& E1 E1	CC1(CNC(=NN=C(/C=C/c2ccc(cc2)C(F)(F)F)/C=C/c3ccc(cc3)C(F)(F)F)NC1)C
WNR B1 C1 ENW FNNO&Y2&2	CCC(CC)N(c1c(cc(c(c1[N+](=O)[O-])C)C)[N+](=O)[O-])N=O
T6NJ BG EXGGG	c1cc(ncc1C(Cl)(Cl)Cl)Cl
T6NVNYS FHJ AR& CY1&1 DUNX1&1&1 &&Z Form	CC(C)N1/C(=N/C(C)(C)C)/SCN(C1=O)c2ccccc2
T6NJ BOR DOY1&VQ& CG EXFFF	CC(C(=O)O)Oc1ccc(cc1)Oc2c(cc(cn2)C(F)(F)F)Cl
T6NJ BOR DOY1&VO4& EXFFF	CCCCOC(=O)C(C)Oc1ccc(cc1)Oc2ccc(cn2)C(F)(F)F
1X1&1&R DV1VR DO1	CC(C)(C)c1ccc(cc1)C(=O)CC(=O)c2ccc(cc2)OC
1OVY1&NV1R&R B1 F1	Cc1cccc(c1N(C(C)C(=O)OC)C(=O)Cc2ccccc2)C
WS1&MVR BNW EOR BG DXFFF	CS(=O)(=O)NC(=O)c1cc(ccc1[N+](=O)[O-])Oc2ccc(cc2Cl)C(F)(F)F
T5OVNV EHJ CR CG EG& EVO2 E1	CCOC(=O)C1(C(=O)N(C(=O)O1)c2cc(cc(c2)Cl)Cl)C
T6NTJ AYR&VZ	c1ccc(cc1)C(C(=O)N)N2CCCCC2
10SW2SW10	CCCCCCCCCCS(=O)(=O)CCS(=O)(=O)CCCCCCCCCC
T6N CNJ BMVMSWR BVO1& D1 F1	Cc1cc(nc(n1)NC(=O)NS(=O)(=O)c2ccccc2C(=O)OC)C
T6N CNJ BMVMSWR BVQ& D1 F1	Cc1cc(nc(n1)NC(=O)NS(=O)(=O)c2ccccc2C(=O)O)C
T6N CN ENJ BO1 DMVMSWR BVO1& F1	Cc1nc(nc(n1)OC)NC(=O)NS(=O)(=O)c2ccccc2C(=O)OC
1X1&1&YEVMX1&1&R	CC(C)(C)C(C(=O)NC(C)(C)c1ccccc1)Br
QVYZ2PQO&1 &&(DL) Form NH4 Salt	[NH4+].CP(O)(=O)CCC(N)C([O-])=O
T6NJ CVQ B- ET5MV DN CHJ CY1&1 C1	CC(C)C1(C(=O)N=C(N1)c2c(cccn2)C(=O)O)C
T6NJ CVQ E2 B- ET5MV DN CHJ CY1&1 C1	CCc1cc(c(nc1)C2=NC(C(=O)N2)(C)C(C)C)C(=O)O
T6NJ BO1VOY6&1 CG DZ EG FF	CCCCCCC(C)OC(=O)COc1c(c(c(c(n1)F)Cl)N)Cl
T5ONVTJ B1R BG& D1 D1	CC1(CON(C1=O)Cc2ccccc2Cl)C
T56 BOT&J C1 C1 IOVN1&SN2VO2&Y1&1	CCOC(=O)CCN(C(C)C)SN(C)C(=O)Oc1cccc2c1OC(C2)(C)C
T6N CNJ BMVMSW1R BVO1& DO1 FO1	COc1cc(nc(n1)NC(=O)NS(=O)(=O)Cc2ccccc2C(=O)OC)OC
T5M CNJ B4 DVH EG	CCCCc1[nH]c(c(n1)Cl)C=O
T5M CNJ B4 DG EVH	CCCCc1[nH]c(c(n1)Cl)C=O
T6N CNJ BMVMSWR BVO2& DO1 FG	CCOC(=O)c1ccccc1S(=O)(=O)NC(=O)Nc2nc(cc(n2)Cl)OC
T5NN DNJ CQ E2OR& E2	CCc1n[nH]c(=O)n1CCOc2ccccc2
T5NMVNJ D2OR& E2	CCc1n[nH]c(=O)n1CCOc2ccccc2
T6N DOTJ A2Q B3Y3&3	CCCC(CCC)CCCC1COCCN1CCO
T66 BN EVJ BR DF& DVQ HF IG	c1cc(ccc1n2cc(c(=O)c3c2cc(c(c3)F)Cl)C(=O)O)F
T56 AN DNJ B1VN1&1 CR D1& H1 &&hemi-tartrate	Cc1ccc(cc1)c2c(n3cc(ccc3n2)C)CC(=O)N(C)C.[C@@H]([C@H](C(=O)O)O)(C(=O)O)O
T5NVTJ AY2&VZ	CCC(C(=O)N)N1CCCC1=O
T66 BN EVJ BR BF DF& DVQ HF IF	c1cc(c(cc1F)F)n2cc(c(=O)c3c2cc(c(c3)F)F)C(=O)O
Q1X1Q1QN1&1	CN(C)C(CO)(CO)CO
T46 ANV ES GUTJ CZ G1- AT6KJ &&Iodide	c1cc[n+](cc1)CC2=C(N3C(C(C3=O)N)SC2)C(=O)O.[I-]
1MV1N1VQ2N1VQ2N1VQ1VM1	CNC(=O)CN(CCN(CCN(CC(=O)NC)CC(=O)O)CC(=O)O)CC(=O)O
1VR BQ CMVR DO4R	CC(=O)c1cccc(c1O)NC(=O)c2ccc(cc2)OCCCCc3ccccc3
T56 BS ISW&TJ FQ H1 &&(4S,6S)- Form	C[C@H]1C[C@@H](c2ccsc2S1(=O)=O)O
QPQO&YSR DG&PQQO	c1cc(ccc1SC(P(=O)(O)O)P(=O)(O)O)Cl
1Y1&YVO1&MVOR &&L or S Form	CC(C)[C@@H](C(=O)OC)NC(=O)Oc1ccccc1
QVYZ1SH &&L or R Form HCl	C([C@@H](C(=O)O)N)S.Cl
1K1&1&1 &&OH-	C[N+](C)(C)C.[OH-]
L535 B 1A GTJ D3UY1&1Q D1 E1	CC(=CCCC1(C2CCC(C2)C1=C)C)CO
WSQR BZ DSWQ	c1cc(c(cc1S(=O)(=O)O)N)S(=O)(=O)O
T-17-OV EVOTJ	C1CCCCCC(=O)OCCOC(=O)CCCCC1
VHY1&3UY1&1	CC(CCC=C(C)C)C=O
OCN3	CCCN=C=O
Q1X4&2&1Q	CCCCC(CC)(CO)CO
L6U CUTJ AVH B1 F1 F1	CC1=C(C(CC=C1)(C)C)C=O
T5O COTJ B2 B1	CCC1(OCCO1)C
L6UTJ A1 E1 E1 F1UY1&V1	CC1=CCCC(C1C=C(C)C(=O)C)(C)C
GXFFXGFYFF	C(C(C(F)(F)Cl)(F)Cl)(F)F
GYFXGFXFFF	C(C(C(F)(F)F)(F)Cl)(F)Cl
GYGXFFXFFF	C(C(C(F)(F)F)(F)F)(Cl)Cl
GXFFYGXFFF	C(C(F)(F)F)(C(F)(F)Cl)Cl
EV1E	C(C(=O)Br)Br
T5OJ B1OV2	CCC(=O)OCc1ccco1
T5OJ B1OV3	CCCC(=O)OCc1ccco1
T5OTJ B1OV2	CCC(=O)OCC1CCCO1
T5N CSJ D2OV1 E1	Cc1c(scn1)CCOC(=O)C
VH1U2U1	C=CC=CC=O
L5VVTJ C1	CC1CCC(=O)C1=O
WNR DG CXFFF	c1cc(c(cc1[N+](=O)[O-])C(F)(F)F)Cl
SHY1&1SH	CC(CS)S
T5S CVTJ	C1CSCC1=O
T5MJ BV2	CCC(=O)c1ccc[nH]1
QR BS1	CSc1ccccc1O
T6NJ BF CG DF EG FF	c1(c(c(nc(c1Cl)F)F)Cl)F
QSO&YZUM	C(=N)(N)S(=O)O
GR CG DO1VO1Y4&2	CCCCC(CC)COC(=O)COc1ccc(cc1Cl)Cl
GXGGXFFXGFF	C(C(F)(F)Cl)(C(Cl)(Cl)Cl)(F)F
QY3&1VO2	CCCC(CC(=O)OCC)O
1Y1&2OV1V1	CC(C)CCOC(=O)CC(=O)C
QY1&2R	CC(CCc1ccccc1)O
T5OJ BVO2U1	C=CCOC(=O)c1ccco1
T56 BOJ CVH	c1ccc2c(c1)cc(o2)C=O
5V1U1	CCCCCC(=O)C=C
VH1R DY1&1	CC(C)c1ccc(cc1)CC=O
L6V BUTJ C1 FY1&1 &&S Form	CC1=CC(=O)[C@@H](CC1)C(C)C
T6NJ B1Y1&1	CC(C)Cc1ccccn1
QV1OR BG DG &&isopropanolamine salt	CC(CN)O.c1cc(c(cc1Cl)Cl)OCC(=O)O
3OY1&2R	CCCOC(C)OCCc1ccccc1
6OV1Y1&1	CCCCCCOC(=O)CC(C)C
T5OTJ B6 DOV1	CCCCCCC1CC(CO1)OC(=O)C
3U3OVY2&1	CCC=CCCOC(=O)C(C)CC
7U1V1	CCCCCCC=CC(=O)C
T5OJ B1 CV1 E1	Cc1cc(c(o1)C)C(=O)C
G-SI-HHH	[SiH3]Cl
6U2VO1	CCCCCC=CCC(=O)OC
T5N CSJ B1 D1 E1	Cc1c(sc(n1)C)C
2V1S1	CCC(=O)CSC
T5OJ BS1 E1	Cc1ccc(o1)SC
T5OJ B1OV1Y1&1	CC(C)CC(=O)OCc1ccco1
T5OJ B1S1- BT5OJ	c1cc(oc1)CSCc2ccco2
T5OJ B1SV1	CC(=O)SCc1ccco1
T5OJ B1O1	COCc1ccco1
T5SJ BVH E1	Cc1ccc(s1)C=O
T5S CVTJ B1	CC1C(=O)CCS1
T5OTJ B1U1 B1 EY1&U1	CC(=C)C1CCC(O1)(C)C=C
T66 BN ENJ G1	Cc1cccc2c1nccn2
T6N DNJ BY1&1 E1	Cc1cnc(cn1)C(C)C
T5OJ BV5	CCCCCC(=O)c1ccco1
L6UTJ A1 DX1&1&OVR BZ	CC1=CCC(CC1)C(C)(C)OC(=O)c2ccccc2N
2O-SI-H1&1	CCO[SiH](C)C
L6UTJ A1OV1 DY1&U1	CC(=C)C1CCC(=CC1)COC(=O)C
T5N CSJ BY1&1 E1	Cc1csc(n1)C(C)C
T5N CSJ BO2	CCOc1nccs1
T5NVNV EHJ AE CG E1 E1	CC1(C(=O)N(C(=O)N1Br)Cl)C
SHY2&1SH	CCC(CS)S
T6OV CUTJ F7	CCCCCCCC1CC=CC(=O)O1
QV2Y4&2	CCCCC(CC)CCC(=O)O
VH3U6	CCCCCC=CCCC=O
NC2XECN&1E	C(CC(CBr)(C#N)Br)C#N
T5OJ B1OV4	CCCCC(=O)OCc1ccco1
T5N CSJ B1 DO1	Cc1ncc(s1)OC
T5OJ B1OV7	CCCCCCCC(=O)OCc1ccco1
2VS2U1	CCC(=O)SCC=C
1Y1&U1VO2R	CC(=CC(=O)OCCc1ccccc1)C
QV2Y5&1	CCCCCC(C)CCC(=O)O
T5M COTJ E1 E1	CC1(COCN1)C
3N3&VS1R	CCCN(CCC)C(=O)SCc1ccccc1
GR CG DOY1&VO2O4	CCCCOCCOC(=O)C(C)Oc1ccc(cc1Cl)Cl
dichlorprop-butotyl	CCCCOCCOC(=O)C(C)Oc1ccc(cc1Cl)Cl
QVY1&OR BG DG &&DMA salt	CC(C(=O)O)Oc1ccc(cc1Cl)Cl.CNC
GR CG DO1VO1Y2&1Y1&1	CCC(CC(C)C)COC(=O)COc1ccc(cc1Cl)Cl
SHY1&YQ1	CC(C(C)S)O
QV2Y4&1	CCCCC(C)CCC(=O)O
SHY1&Y1&SY1&YQ1	CC(C(C)SC(C)C(C)S)O
1Y1&1VOR D1	Cc1ccc(cc1)OC(=O)CC(C)C
I1UU2OVM4	CCCCNC(=O)OCC#CI
NCR CE EE DOV6	CCCCCCC(=O)Oc1c(cc(cc1Br)C#N)Br
T5OTJ B1 CSH	CC1C(CCO1)S
T5OJ B1SS1	CSSCc1ccco1
L666 B6 2AB PJ DNW	c1cc2ccc3cccc4c3c2c(c1)cc4[N+](=O)[O-]
T5OJ B1SV2	CCC(=O)SCc1ccco1
T5OJ B1SVH	c1cc(oc1)CSC=O
Q2OR CNW FM2Q	c1cc(c(cc1[N+](=O)[O-])OCCO)NCCO
T5SJ B1 CSYY1&1&V1Y1&1	Cc1c(cco1)SC(C(C)C)C(=O)CC(C)C
3U3OV2U3	CCC=CCCOC(=O)CC=CCC
L6TJ AX2&1&1 BOV1	CCC(C)(C)C1CCCCC1OC(=O)C
FXFFR CG DOR DNW CVOY1&VO2	CCOC(=O)C(C)OC(=O)c1cc(ccc1[N+](=O)[O-])Oc2ccc(cc2Cl)C(F)(F)F
T6NJ CVQ B- ET5MV DN CHJ CY1&1 C1 &&isopropylamine salt	CC(C)C1(C(=O)NC(=N1)c2c(cccn2)C(=O)[O-])C.CC(C)[NH3+]
T5NVNV EHJ AG CG E2 E1	CCC1(C(=O)N(C(=O)N1Cl)Cl)C
T66 BN EOT&J BVYGG C1	CC1COc2ccccc2N1C(=O)C(Cl)Cl
1VO2X1&1&O1	CC(=O)OCCC(C)(C)OC
GYGFYFXFFF	C(C(F)(F)F)(C(F)(Cl)Cl)F
FYFXGGXFFF	C(C(C(F)(F)F)(Cl)Cl)(F)F
GXFFYFXGFF	C(C(F)(F)Cl)(C(F)(F)Cl)F
GVY1&1	CC(C)C(=O)Cl
QR BVO2R	c1ccc(cc1)CCOC(=O)c2ccccc2O
1YR&OV1	CC(c1ccccc1)OC(=O)C
4Y2&VO1U1	CCCCC(CC)C(=O)OC=C
L6TJ A1 BQ DY1&1 &&(1alpha,2beta,5alpha)- Form	C[C@@H]1CC[C@H](C[C@H]1O)C(C)C
GYFXFFXGFF	C(C(C(F)(F)Cl)(F)F)(F)Cl
T6N CN ENJ BN1Q1Q DN1Q1Q FN1Q1Q	C(N(CO)c1nc(nc(n1)N(CO)CO)N(CO)CO)O
ZR BG EG CVQ &&Na salt	c1c(cc(c(c1C(=O)[O-])Cl)N)Cl.[Na+]
L66J B1VO2	CCOC(=O)Cc1cccc2c1cccc2
2Y1&1OV1Y1&1	CCC(C)COC(=O)CC(C)C
OK8&1&1	CCCCCCCC[N+](C)(C)[O-]
QY2&V1	CCC(C(=O)C)O
NCR CE EE DOV3	CCCC(=O)Oc1c(cc(cc1Br)C#N)Br
1-SI-1&1&O-SI-1&O-SI-1&1&1&&3O1- BT3OTJ	C[Si](C)(C)O[Si](C)(CCCOCC1CO1)O[Si](C)(C)C
T5N CSJ B1Y1&1	CC(C)Cc1nccs1
T56 BO DO CHJ C1 C1 FQ	CC1(Oc2cccc(c2O1)O)C
T6KTJ A1 A1 &&chloride	C[N+]1(CCCCC1)C.[Cl-]
L66J B1VQ &&NH4 salt	c1ccc2c(c1)cccc2CC(=O)[O-].[NH4+]
18K1&1&3-SI-O1&O1&O1 &&Cl-	CCCCCCCCCCCCCCCCCC[N+](C)(C)CCC[Si](OC)(OC)OC.[Cl-]
4OY1&O2R	CCCCOC(C)OCCc1ccccc1
T5OVTJ D1 E4	CCCCC1C(CC(=O)O1)C
T5OJ BVO8	CCCCCCCCOC(=O)c1ccco1
T66 BN DNJ EQ	c1ccc2c(c1)c(ncn2)O
T66 BVN EMJ	c1ccc2c(c1)c(ncn2)O
T66 BVM ENJ	c1ccc2c(c1)c(ncn2)O
T66 BVN ENJ CR B1& D1F INW	Cc1ccccc1n2c(nc3ccc(cc3c2=O)[N+](=O)[O-])CF
L66 B6/B-H/DI A B- C 1B ITJ AZ AVQ	C1C2CC3CC1CC(C2)C3(C(=O)O)N
L66 AU IUTJ EOVY2&1 H1 G2- FT6OVTJ DQ &&stereoisomer	CC[C@H](C)C(=O)O[C@H]1CCC=C2[C@H]1[C@H]([C@H](C=C2)C)CC[C@@H]3C[C@H](CC(=O)O3)O
T66 BMVT&J	c1ccc2c(c1)CCC(=O)N2
T56 BO DO CHJ G1Y1&VH	CC(Cc1ccc2c(c1)OCO2)C=O
Q1Y5&1R	CCCCCC(Cc1ccccc1)CO
T-12-M DM GM JMTJ	C1CNCCNCCNCCN1
T C566 DO LVOJ BQ	c1cc(=O)oc2c1cc3ccoc3c2O
T5N CSJ BV2	CCC(=O)c1nccs1
T C676 BN&T&J B3M1 &&HCl	CNCCCN1c2ccccc2CCc3c1cccc3.Cl
T5OXTJ E1 B-& AL6XTJ BQ B1 F1 F1	CC1CCC2(O1)C(CCCC2(C)O)(C)C
T56 BNJ BVR DG& C1 D1VMYVQ1Q GO1 &&L or S Form	Cc1c(c2cc(ccc2n1C(=O)c3ccc(cc3)Cl)OC)CC(=O)N[C@@H](CO)C(=O)O
GVVG	C(=O)(C(=O)Cl)Cl
T5N CNJ AY1&R DF& EVO2	CCOC(=O)c1cncn1C(C)c2ccc(cc2)F
T5NVOTJ AZ	C1COC(=O)N1N
T56 BSJ IG D1OYR BG DG&1- AT5N CNJ	c1cc2c(csc2c(c1)Cl)COC(Cn3ccnc3)c4ccc(cc4Cl)Cl
T666 1A M BN EO KVT&&J C1 HF LVQ G- AL3TJ AZ &&S Form	C[C@H]1COc2c(c(cc3c2n1cc(c3=O)C(=O)O)F)C4(CC4)N
WG1R C1 D1	Cc1ccc(cc1C)CCl
VHR DCN	c1cc(ccc1C=O)C#N
G-SI-4&1&1	CCCC[Si](C)(C)Cl
QVR COXFFF	c1cc(cc(c1)OC(F)(F)F)C(=O)O
1SR B1 F1 DOPS&O1&O1	Cc1cc(cc(c1SC)C)OP(=S)(OC)OC
T6N CNJ BZ DQ FQ	c1c(nc(nc1O)N)O
T6VM DNV FHJ CZ	c1c(nc(nc1O)N)O
T6VN DMJ CZ EQ	c1c(nc(nc1O)N)O
T6VMYMV FHJ CUM	c1c(nc(nc1O)N)O
VHR DOR	c1ccc(cc1)Oc2ccc(cc2)C=O
ER DE B1 E1	Cc1cc(c(cc1Br)C)Br
VHR BO-SI-1&1&1	C[Si](C)(C)Oc1ccccc1C=O
6VO1X2&1OV6&1OV6	CCCCCCC(=O)OCC(CC)(COC(=O)CCCCCC)COC(=O)CCCCCC
L6YTJ AUYR&CN	c1ccc(cc1)C(=C2CCCCC2)C#N
L E5 B666TTT&J E2 FQ OO1 &&17-beta estra Form	CC[C@]12CC[C@@H]3c4ccc(cc4CC[C@H]3[C@@H]1CC[C@@H]2O)OC
1N1&YUM&N1&1	CN(C)C(=N)N(C)C
L C666 BV IVJ DZ EO1 GMSWR D1	Cc1ccc(cc1)S(=O)(=O)Nc2cc(c(c3c2C(=O)c4ccccc4C3=O)N)OC
L66J BE EE	c1ccc2c(c1)c(ccc2Br)Br
L5V BUTJ BOV2 C1	CCC(=O)OC1=C(CCC1=O)C
ZR DZ BSWQ	c1cc(c(cc1N)S(=O)(=O)O)N
GVR BG DG	c1cc(c(cc1Cl)Cl)C(=O)Cl
Z1R BG	c1ccc(c(c1)CN)Cl
Z1R BF	c1ccc(c(c1)CN)F
E1R B1E	c1ccc(c(c1)CBr)CBr
T66 BOVT&J H1	Cc1ccc2c(c1)CCC(=O)O2
VHR BO1 EO1	COc1ccc(c(c1)C=O)OC
ZR CG FOR	c1ccc(cc1)Oc2ccc(cc2N)Cl
RVOR COVR	c1ccc(cc1)C(=O)Oc2cccc(c2)OC(=O)c3ccccc3
ZR BG E1	Cc1ccc(c(c1)N)Cl
T6N DNJ B1 CG E1	Cc1cnc(c(n1)Cl)C
WSQR BZ EMV1	CC(=O)Nc1ccc(c(c1)S(=O)(=O)O)N
WNR BZ EO1	COc1ccc(c(c1)[N+](=O)[O-])N
WNR DQ CVH	c1cc(c(cc1[N+](=O)[O-])C=O)O
WSQR CZ DO1	COc1ccc(cc1N)S(=O)(=O)O
WSQR CZ DVQ	c1cc(c(cc1S(=O)(=O)O)N)C(=O)O
Z1R CF	c1cc(cc(c1)F)CN
WSQR C1N2&R	CCN(Cc1cccc(c1)S(=O)(=O)O)c2ccccc2
ZR DNUNR CSWQ	c1cc(cc(c1)S(=O)(=O)O)/N=N/c2ccc(cc2)N
T6BOBOBOJ AO1 CO1 EO1	B1(OB(OB(O1)OC)OC)OC
WNR DNW	c1cc(ccc1N=O)N=O
WNR C1 FO1	Cc1ccc(c(c1)[N+](=O)[O-])OC
T6M DSTJ	C1CSCCN1
1R BVR	Cc1ccccc1C(=O)c2ccccc2
QVR BO2	CCOc1ccccc1C(=O)O
L66J CVMR CNW& DQ	c1ccc2cc(c(cc2c1)C(=O)Nc3cccc(c3)[N+](=O)[O-])O
T66 BNJ HY1&1	CC(C)c1ccc2c(c1)cccn2
Z1R DF	c1cc(ccc1CN)F
T5MNNJ	c1cnn[nH]1
T5NNSJ	c1csnn1
T7SSS ESSTJ	C1SSCSSS1
GVR BXFFF	c1ccc(c(c1)C(=O)Cl)C(F)(F)F
WNR BF DF FF	c1c(cc(c(c1F)[N+](=O)[O-])F)F
GR DVXFFF	c1cc(ccc1C(=O)C(F)(F)F)Cl
FXFFV1VR	c1ccc(cc1)C(=O)CC(=O)C(F)(F)F
FR DF BE EE	c1c(c(cc(c1Br)F)Br)F
FR BF DF EE	c1c(c(cc(c1F)Br)F)F
WNR BF DF ENW	c1c(c(cc(c1[N+](=O)[O-])F)F)[N+](=O)[O-]
FXFFR CE EXFFF	c1c(cc(cc1C(F)(F)F)Br)C(F)(F)F
QVR BE DXFFF	c1cc(c(cc1C(F)(F)F)Br)C(=O)O
GVR DXFFF	c1cc(ccc1C(=O)Cl)C(F)(F)F
FXFFOR DVF	c1cc(ccc1C(=O)F)OC(F)(F)F
QVR DOXFFF	c1cc(ccc1C(=O)O)OC(F)(F)F
QV1R CF	c1cc(cc(c1)F)CC(=O)O
NCR DOXFFF	c1cc(ccc1C#N)OC(F)(F)F
FR BVR	c1ccc(cc1)C(=O)c2ccccc2F
FR BVR DF	c1ccc(c(c1)C(=O)c2ccc(cc2)F)F
FR BF DF EF CE FE	c1(c(c(c(c(c1Br)F)F)Br)F)F
FXFFR BMV1	CC(=O)Nc1ccccc1C(F)(F)F
QVR BQ EF	c1cc(c(cc1F)C(=O)O)O
WNR CG FF	c1cc(c(cc1Cl)[N+](=O)[O-])F
QVR BQ DF	c1cc(c(cc1F)O)C(=O)O
ZR BSXFFF	c1ccc(c(c1)N)SC(F)(F)F
FR CF DE	c1cc(c(cc1F)F)Br
FR BF DE	c1cc(c(cc1Br)F)F
FXFFR CQ EXFFF	c1c(cc(cc1C(F)(F)F)O)C(F)(F)F
Q1R CXFFF	c1cc(cc(c1)C(F)(F)F)CO
FXFFR CV1	CC(=O)c1cccc(c1)C(F)(F)F
WSFR CNW	c1cc(cc(c1)S(=O)(=O)F)[N+](=O)[O-]
Q1R DXFFF	c1cc(ccc1CO)C(F)(F)F
QVR CF D1	Cc1ccc(cc1F)C(=O)O
FR DY1&U1	CC(=C)c1ccc(cc1)F
QV1R CXFFF	c1cc(cc(c1)C(F)(F)F)CC(=O)O
VHR CF DO1	COc1ccc(cc1F)C=O
FXFFOR DF	c1cc(ccc1OC(F)(F)F)F
ZVXFFF	C(=O)(C(F)(F)F)N
FXFFXFFXFFV1	CC(=O)C(C(C(F)(F)F)(F)F)(F)F
ZVR BXFFF	c1ccc(c(c1)C(=O)N)C(F)(F)F
ZR BF DF FF	c1c(cc(c(c1F)N)F)F
ZR DF CNW	c1cc(c(cc1N)[N+](=O)[O-])F
FR CF DV1	CC(=O)c1ccc(cc1F)F
ZVMR D1MM1	CNNCc1ccc(cc1)C(=O)NC(=O)N
ZR BF EF	c1cc(c(cc1F)N)F
WNR BF EXFFF	c1cc(c(cc1C(F)(F)F)[N+](=O)[O-])F
NCR CXFFF	c1cc(cc(c1)C(F)(F)F)C#N
T6N DOTJ AXFFF BF BF CF CF EF EF FF FF	C1(C(OC(C(N1C(F)(F)F)(F)F)(F)F)(F)F)(F)F
VHR BG FF	c1cc(c(c(c1)Cl)C=O)F
WNR BG ENW CXFFF	c1c(cc(c(c1C(F)(F)F)Cl)[N+](=O)[O-])[N+](=O)[O-]
ZR DE CXFFF	c1cc(c(cc1N)C(F)(F)F)Br
ZR DF BXFFF	c1cc(c(cc1F)C(F)(F)F)N
FR BVO1	COC(=O)c1ccccc1F
NCR BF	c1ccc(c(c1)C#N)F
FR DF BE	c1cc(c(cc1F)Br)F
GXGGR CF	c1cc(cc(c1)F)C(Cl)(Cl)Cl
GXGGR DF	c1cc(ccc1C(Cl)(Cl)Cl)F
FXFFR DE	c1cc(ccc1C(F)(F)F)Br
FXFFR DF	c1cc(ccc1C(F)(F)F)F
GVR DF	c1cc(ccc1C(=O)Cl)F
FXFF1XFF1	CC(CC(F)(F)F)(F)F
QVR BG FF	c1cc(c(c(c1)Cl)C(=O)O)F
FR BVO2	CCOC(=O)c1ccccc1F
QR BXFFF	c1ccc(c(c1)C(F)(F)F)O
GR DE BXFFF	c1cc(c(cc1Br)C(F)(F)F)Cl
ZR DE BXFFF	c1cc(c(cc1Br)C(F)(F)F)N
ZR DG BXFFF	c1cc(c(cc1Cl)C(F)(F)F)N
ZR CG DXFFF	c1cc(c(cc1N)Cl)C(F)(F)F
ZR CG FXFFF	c1cc(c(cc1Cl)N)C(F)(F)F
WNR CF F1	Cc1ccc(cc1[N+](=O)[O-])F
WNR BF D1	Cc1ccc(c(c1)F)[N+](=O)[O-]
FR B1E	c1ccc(c(c1)CBr)F
Q1R BF	c1ccc(c(c1)CO)F
NCR BXFFF	c1ccc(c(c1)C#N)C(F)(F)F
FR CVO2	CCOC(=O)c1cccc(c1)F
ZR DF C1	Cc1cc(ccc1F)N
ZR DF B1	Cc1cc(ccc1N)F
FR CF D1	Cc1ccc(cc1F)F
ZR BF D1	Cc1ccc(c(c1)F)N
WNR BF EVQ	c1cc(c(cc1C(=O)O)[N+](=O)[O-])F
ZR BE EXFFF	c1cc(c(cc1C(F)(F)F)N)Br
VHR CXFFF	c1cc(cc(c1)C(F)(F)F)C=O
NCR DXFFF	c1cc(ccc1C#N)C(F)(F)F
VHR DXFFF	c1cc(ccc1C=O)C(F)(F)F
ZVR CF	c1cc(cc(c1)F)C(=O)N
WNR DF C1	Cc1cc(ccc1F)[N+](=O)[O-]
FR C1E	c1cc(cc(c1)F)CBr
Q1R CF	c1cc(cc(c1)F)CO
FXFFSWMR	c1ccc(cc1)NS(=O)(=O)C(F)(F)F
ZVR DOXFFF	c1cc(ccc1C(=O)N)OC(F)(F)F
QV1R DQ CF	c1cc(c(cc1CC(=O)O)F)O
NC1R DF	c1cc(ccc1CC#N)F
FR D1E	c1cc(ccc1CBr)F
Q1R DF	c1cc(ccc1CO)F
FR DM1	CNc1ccc(cc1)F
FYF1XFFF	C(C(F)F)C(F)(F)F
NC1R CF	c1cc(cc(c1)F)CC#N
T6MVMVJ EN2G2G F1	Cc1c(c(nc(n1)O)O)N(CCCl)CCCl
T6N CNJ BQ DQ EN2G2G F1	Cc1c(c(nc(n1)O)O)N(CCCl)CCCl
T B666 COV KO LHJ L1 L1	CC1(C=Cc2c(ccc3c2oc(=O)cc3)O1)C
T66 BOJ CR CQ DQ DQ& GQ IQ &&Chloride	c1c(cc(c(c1O)O)O)c2c(cc3c(cc(cc3[o+]2)O)O)O.[Cl-]
Q1YZ1Q	C(C(CO)N)O
Z2R CQ DQ B1	Cc1c(ccc(c1O)O)CCN
T6VMVMV FHJ F2U1 F1YEU1	C=CCC1(C(=O)NC(=O)NC1=O)CC(=C)Br
WSQO2 &&K salt	CCOS(=O)(=O)[O-].[K+]
ZR BQ CVQ	c1cc(c(c(c1)N)O)C(=O)O
QVR DQ B1	Cc1cc(ccc1C(=O)O)O
QVR BMVR	c1ccc(cc1)C(=O)Nc2ccccc2C(=O)O
ZX1&1&R	CC(C)(c1ccccc1)N
T5OJ BVQ EE	c1cc(oc1C(=O)O)Br
GVR DE	c1cc(ccc1C(=O)Cl)Br
E1R DE	c1cc(ccc1CBr)Br
L E5 B666TTT&J E1 FQ OO3 &&17-beta Form	CCCOc1ccc2c(c1)CC[C@@H]3[C@@H]2CC[C@]4([C@H]3CC[C@@H]4O)C
T6NJ C1XQPQQO&PQQO &&Mono Na salt	c1cc(cnc1)CC(O)(P(=O)(O)O)P(=O)(O)[O-].[Na+]
T6NJ BVO1YOVX1&1&OR DG&1OV- CT6NJ	CC(C)(C(=O)OC(COC(=O)c1cccnc1)COC(=O)c2cccnc2)Oc3ccc(cc3)Cl
4O4 &&BF3 Complex	B(F)(F)F.CCCCOCCCC
Q30	CCCCCCCCCCCCCCCCCCCCCCCCCCCCCCO
PHH1	CP
QVXG1&1	CC(C)(C(=O)O)Cl
2N2&R DXQR DN2&2&R DN2&2	CCN(CC)c1ccc(cc1)C(c2ccc(cc2)N(CC)CC)(c3ccc(cc3)N(CC)CC)O
L3TJ AVQ AVQ	C1CC1(C(=O)O)C(=O)O
WNYEE	C([N+](=O)[O-])(Br)Br
ZR BE DE FVO1	COC(=O)c1cc(cc(c1N)Br)Br
2OVY1R&VO2	CCOC(=O)C(Cc1ccccc1)C(=O)OCC
ZR BE CE EE	c1c(cc(c(c1N)Br)Br)Br
GVR BG	c1ccc(c(c1)C(=O)Cl)Cl
T6MVJ CVQ	c1cc(c(nc1)O)C(=O)O
Q1R BO1	COc1ccccc1CO
ZR BVMR BVQ	c1ccc(c(c1)C(=O)Nc2ccccc2C(=O)O)N
VHR BO1 DO1	COc1ccc(c(c1)OC)C=O
NC1R B1CN	c1ccc(c(c1)CC#N)CC#N
SHY2&2	CCC(CC)S
WNR C1Q	c1cc(cc(c1)[N+](=O)[O-])CO
WNR D1Q	c1cc(ccc1CO)[N+](=O)[O-]
T6NJ B3	CCCc1ccccn1
OCNR D1	Cc1ccc(cc1)N=C=O
7VOV7	CCCCCCCC(=O)OC(=O)CCCCCCC
QV3V5	CCCCCC(=O)CCCC(=O)O
ZR DE &&HCl	c1cc(ccc1N)Br.Cl
1V2VO1	CC(=O)CCC(=O)OC
ZO2	CCON
E1R C1E	c1cc(cc(c1)CBr)CBr
6VOV6	CCCCCCC(=O)OC(=O)CCCCCC
QV1S2	CCSCC(=O)O
QY1&YZVQ &&D- or (2R,3S)- Form	C[C@@H]([C@H](C(=O)O)N)O
T66 BNJ CG E1	Cc1cc(nc2c1cccc2)Cl
T5SJ B1Q	c1cc(sc1)CO
L66J BVR	c1ccc(cc1)C(=O)c2cccc3c2cccc3
L C666J BVH	c1ccc2c(c1)cc3ccccc3c2C=O
T56 BVOVJ FF GF HF IF	c12c(c(c(c(c1F)F)F)F)C(=O)OC2=O
QVR BF CF EF FF D1	Cc1c(c(c(c(c1F)F)C(=O)O)F)F
T56 BVOVJ FF	c1cc2c(c(c1)F)C(=O)OC2=O
NC1R BF FF	c1cc(c(c(c1)F)CC#N)F
WNR DO1 CXFFF	COc1ccc(cc1C(F)(F)F)[N+](=O)[O-]
NC1R BF DF	c1cc(c(cc1F)F)CC#N
FXFFOR CVF	c1cc(cc(c1)OC(F)(F)F)C(=O)F
QV1R CF DF	c1cc(c(cc1CC(=O)O)F)F
NC1R CF DF	c1cc(c(cc1CC#N)F)F
VHR DOXFFF	c1cc(ccc1C=O)OC(F)(F)F
NCR BG FF	c1cc(c(c(c1)Cl)C#N)F
GVR CF DE	c1cc(c(cc1C(=O)Cl)Br)F
VHR BQ DO1	COc1ccc(c(c1)O)C=O
Q2XFFXFFXFFXFFXFFXFFXFFXFFF	C(CO)C(C(C(C(C(C(C(C(F)(F)F)(F)F)(F)F)(F)F)(F)F)(F)F)(F)F)(F)F
QR DG BE	c1cc(c(cc1Cl)Br)O
IR DO1	COc1ccc(cc1)I
T6N CNJ BF DF EG FF	c1(c(nc(nc1F)F)F)Cl
T56 BMNJ GG	c1cc2c(cc1Cl)cn[nH]2
T6NJ BF CF DF EF FF	c1(c(c(nc(c1F)F)F)F)F
WNR DF CE	c1cc(c(cc1[N+](=O)[O-])Br)F
T6OXOTJ E1 E1 B-& AL6XTJ	CC1(COC2(CCCCC2)OC1)C
FXFFR DV1	CC(=O)c1ccc(cc1)C(F)(F)F
FXFFR CVR	c1ccc(cc1)C(=O)c2cccc(c2)C(F)(F)F
FXFFR DVR	c1ccc(cc1)C(=O)c2ccc(cc2)C(F)(F)F
WNR D2R DNW	c1cc(ccc1CCc2ccc(cc2)[N+](=O)[O-])[N+](=O)[O-]
GR C1E	c1cc(cc(c1)Cl)CBr
WNR CF B1	Cc1c(cccc1F)[N+](=O)[O-]
QR DQ BF CF EF FF	c1(c(c(c(c(c1F)F)O)F)F)O
GV1OR BG DG	c1cc(c(cc1Cl)Cl)OCC(=O)Cl
ZR DVMR	c1ccc(cc1)NC(=O)c2ccc(cc2)N
ZR DG BVR BF	c1ccc(c(c1)C(=O)c2cc(ccc2N)Cl)F
GR DVOVR DG	c1cc(ccc1C(=O)OC(=O)c2ccc(cc2)Cl)Cl
ZMR DF	c1cc(ccc1NN)F
WNR BQ &&Na salt	c1ccc(c(c1)[N+](=O)[O-])[O-].[Na+]
QR DOXFFF	c1cc(ccc1O)OC(F)(F)F
ZSWR DXFFF	c1cc(ccc1C(F)(F)F)S(=O)(=O)N
WSGR BF CF DF EF FF	c1(c(c(c(c(c1F)F)S(=O)(=O)Cl)F)F)F
T5NTJ A2VR	c1ccc(cc1)C(=O)CCN2CCCC2
QV16VQ	C(CCCCCCCCC(=O)O)CCCCCCCC(=O)O
T5P BUTJ AO A1	CP1(=O)CCC=C1
ZR DG BE	c1cc(c(cc1Cl)Br)N
ZR DE BNW	c1cc(c(cc1Br)[N+](=O)[O-])N
T5SJ B8	CCCCCCCCc1cccs1
1OVR DQ CO1 EO1	COc1cc(cc(c1O)OC)C(=O)OC
T6NTJ A2VR	c1ccc(cc1)C(=O)CCN2CCCCC2
T5MMVNJ	c1[nH]nc(n1)O
T5MN DNJ CQ	c1[nH]nc(n1)O
T5P CUTJ AO A1	CP1(=O)CC=CC1
GX1&1&R	CC(C)(c1ccccc1)Cl
T6NJ B2Q F1	Cc1cccc(n1)CCO
QOVR CG	c1cc(cc(c1)Cl)C(=O)OO
T66 BN DN GN JNJ CZ EZ H1Q	c1c(nc2c(nc(nc2n1)N)N)CO
QR D1YZVO2 &&L or S Form	CCOC(=O)[C@H](Cc1ccc(cc1)O)N
L-12-TJ AO1 AO1	COC1(CCCCCCCCCCC1)OC
T66 BOVJ DR	c1ccc(cc1)c2cc3ccccc3oc2=O
WNR DOVR	c1ccc(cc1)C(=O)Oc2ccc(cc2)[N+](=O)[O-]
T G6 E6 C666 BM FQ MM QVJ I1 T1	Cc1ccc2c(c1)c(=O)c3cc4c(cc3[nH]2)c(=O)c5cc(ccc5[nH]4)C
T6KJ A1 CVZ &&Cl-	C[n+]1cccc(c1)C(=O)N.[Cl-]
T6N CNJ BS1 DZ FZ	CSc1nc(cc(n1)N)N
T6N CNJ BZ DZ ENO FZ	c1(c(nc(nc1N)N)N)N=O
FR BE DV1	CC(=O)c1ccc(c(c1)Br)F
VHR DO-SI-1&1&1	C[Si](C)(C)Oc1ccc(cc1)C=O
T6NTJ A1R& DVZ DMR DG	c1ccc(cc1)CN2CCC(CC2)(C(=O)N)Nc3ccc(cc3)Cl
T5NNJ AR& C1 EZ	Cc1cc(n(n1)c2ccccc2)N
1OR BE CO1 EO1	COc1cc(c(c(c1)OC)Br)OC
T66 BO DO INT&J C1 C1 G1Q	Cc1c2c(c(cn1)CO)COC(O2)(C)C
WSGNCO	C(=NS(=O)(=O)Cl)=O
T5O BUTJ	C1COC=C1
VHR BQ EQ	c1cc(c(cc1O)C=O)O
Z1R DQ CO1	COc1cc(ccc1O)CN
WS1&MR	CS(=O)(=O)Nc1ccccc1
T5OJ B1- BT5OJ	c1cc(oc1)Cc2ccco2
T6NTJ A3 BVMR B1 F1	CCCN1CCCCC1C(=O)Nc2c(cccc2C)C
ZYZUM &&HBr	C(=N)(N)N.Br
1N1&1 &&HBr	CN(C)C.Br
ZMR C1 &&HCl	Cc1cccc(c1)NN.Cl
GR B1MY1&1R	CC(Cc1ccccc1)NCc2ccccc2Cl
FXFFYFXFFOR BG EG DMVMVR BF FF	c1cc(c(c(c1)F)C(=O)NC(=O)Nc2cc(c(cc2Cl)OC(C(C(F)(F)F)F)(F)F)Cl)F
1U2R DQ CR BQ E2U1	C=CCc1ccc(c(c1)c2cc(ccc2O)CC=C)O
T666 1A M CM EM DHJ D1 D1	CC1(Nc2cccc3c2c(ccc3)N1)C
T6NJ CVM2Q	c1cc(cnc1)C(=O)NCCO
T6NJ BVMZ DG	c1cnc(cc1Cl)C(=O)NN
T B676 HVOVJ	c1ccc2c(c1)c3ccccc3c(=O)oc2=O
T5NVMV EHJ AZ	C1C(=O)NC(=O)N1N
2OR DV1	CCOc1ccc(cc1)C(=O)C
T56 BMJ CVQ	c1ccc2c(c1)cc([nH]2)C(=O)O
T6NJ B3Q	c1ccnc(c1)CCCO
T6MVJ EVQ	c1cc(ncc1C(=O)O)O
T6NJ BQ EVQ	c1cc(ncc1C(=O)O)O
T6NJ BZ CVQ	c1cc(c(nc1)N)C(=O)O
T5SJ BVMZ	c1cc(sc1)C(=O)NN
T5N CSJ BZ E1OZ &&2HCl	c1c(nc(s1)N)CON.Cl.Cl
T5N CSJ BZ ER DG	c1cc(ccc1c2csc(n2)N)Cl
T6N CNJ BQ DQ E2	CCc1c[nH]c(=O)[nH]c1=O
T6MVMVJ E2	CCc1c[nH]c(=O)[nH]c1=O
T6N CNJ DO1 FO1 BMVMSW- BT6NJ CVN1&1	CN(C)C(=O)c1cccnc1S(=O)(=O)NC(=O)Nc2nc(cc(n2)OC)OC
T6N CN ENJ BO1 DMVMSWR BO2G& F1	Cc1nc(nc(n1)OC)NC(=O)NS(=O)(=O)c2ccccc2OCCCl
T5N CNJ AVN3&2OR BG DG FG	CCCN(CCOc1c(cc(cc1Cl)Cl)Cl)C(=O)n2ccnc2
T6N CNJ EXQY1&1&R DOXFFF	CC(C)C(c1ccc(cc1)OC(F)(F)F)(c2cncnc2)O
T3OTJ B1XGGG BR CG EG	c1c(cc(cc1Cl)Cl)C2(CO2)CC(Cl)(Cl)Cl
T5NOJ CMVR BO1 FO1& EX2&2&1	CCC(C)(CC)c1cc(on1)NC(=O)c2c(cccc2OC)OC
T6N CN ENJ BO1 D1 FMVMSW- CT5SJ BVO1	Cc1nc(nc(n1)OC)NC(=O)NS(=O)(=O)c2ccsc2C(=O)OC
T5NN DNJ A1-SI-1&R DF&R DF	C[Si](Cn1cncn1)(c2ccc(cc2)F)c3ccc(cc3)F
ZVR CO1 DO1	COc1ccc(cc1OC)C(=O)N
ZR COXFFF	c1cc(cc(c1)OC(F)(F)F)N
ZR BOXFFF	c1ccc(c(c1)N)OC(F)(F)F
FR BF CF DF EF FVR	c1ccc(cc1)C(=O)c2c(c(c(c(c2F)F)F)F)F
ZVR DZ BF CF EF FF	c1(c(c(c(c(c1F)F)N)F)F)C(=O)N
VHR BF DF	c1cc(c(cc1F)F)C=O
L6TJ AOVOOVO- AL6TJ	C1CCC(CC1)OC(=O)OOC(=O)OC2CCCCC2
T56 BSJ D1	Cc1csc2c1cccc2
T5SJ B4	CCCCc1cccs1
WNR BF	c1ccc(c(c1)[N+](=O)[O-])F
SPGGO2	CCOP(=S)(Cl)Cl
FXFFV1V1	CC(=O)CC(=O)C(F)(F)F
FR CE D1	Cc1ccc(cc1Br)F
L6UTJ AOV1	CC(=O)OC1=CCCCC1
WNR CF D1	Cc1ccc(cc1F)[N+](=O)[O-]
GR BG DF	c1cc(c(cc1F)Cl)Cl
T6N DOTJ AV1G	C1COCCN1C(=O)CCl
RYR&U2UYR&R	c1ccc(cc1)C(=CC=C(c2ccccc2)c3ccccc3)c4ccccc4
L66J BVQ C1	Cc1ccc2ccccc2c1C(=O)O
1ON1&VMR	CN(C(=O)Nc1ccccc1)OC
QVR BF DF	c1cc(c(cc1F)F)C(=O)O
WNR BZ EVQ	c1cc(c(cc1C(=O)O)[N+](=O)[O-])N
Q3O1	COCCCO
4O-SI-1&1&O4	CCCCO[Si](C)(C)OCCCC
T6NJ BO1	COc1ccccn1
T66 BOVJ DZ	c1ccc2c(c1)cc(c(=O)o2)N
T5SJ CCN	c1cscc1C#N
8VOV8	CCCCCCCCC(=O)OC(=O)CCCCCCCC
T6VMNVJ CR	c1ccc(cc1)n2c(=O)ccc(n2)O
T6NNVJ BR& FQ	c1ccc(cc1)n2c(=O)ccc(n2)O
T5OJ B2 E1	CCc1ccc(o1)C
T5N CNJ BR BG& DR& ER& A- AT5N CNJ BR BG& DR& ER	c1ccc(cc1)c2c(n(c(n2)c3ccccc3Cl)n4c(c(nc4c5ccccc5Cl)c6ccccc6)c7ccccc7)c8ccccc8
GVR CF	c1cc(cc(c1)F)C(=O)Cl
2OPS&O2&OR C1 DS1	CCOP(=S)(OCC)Oc1ccc(c(c1)C)SC
FXFFOR DMV1	CC(=O)Nc1ccc(cc1)OC(F)(F)F
ZVR CVZ	c1cc(cc(c1)C(=O)N)C(=O)N
WNR BQ EG C1	Cc1cc(cc(c1O)[N+](=O)[O-])Cl
OS1&1&1 &&iodide	C[S+](=O)(C)C.[I-]
WSQYVQ14	CCCCCCCCCCCCCCC(C(=O)O)S(=O)(=O)O
ZVR CXFFF	c1cc(cc(c1)C(F)(F)F)C(=O)N
3OPQO&O3	CCCOP(=O)(O)OCCC
WNR C1 BCN	Cc1cccc(c1C#N)[N+](=O)[O-]
ZVR DXFFF	c1cc(ccc1C(=O)N)C(F)(F)F
NCR BG CG EG FG DCN	C(#N)c1c(c(c(c(c1Cl)Cl)C#N)Cl)Cl
NCR BF FF	c1cc(c(c(c1)F)C#N)F
ZSWR D1	Cc1cccc(c1)S(=O)(=O)N
QVVO2	CCOC(=O)C(=O)O
T5OJ BVH E1O1	COCc1ccc(o1)C=O
ER DOV1	CC(=O)Oc1ccc(cc1)Br
VHR DQ CI EI	c1c(cc(c(c1I)O)I)C=O
ZR DSWR DNW	c1cc(ccc1N)S(=O)(=O)c2ccc(cc2)[N+](=O)[O-]
WNR CF B1E	c1cc(c(c(c1)F)CBr)[N+](=O)[O-]
WNR C1 DVQ	Cc1cc(ccc1C(=O)O)[N+](=O)[O-]
FR DF BV1	CC(=O)c1cc(ccc1F)F
QR BG DF	c1cc(c(cc1F)Cl)O
Q6G	C(CCCCl)CCO
1UNN1&1	CN(C)N=C
I2XFFXFFXFFXFFXFFXFFXFFXFFF	C(CI)C(C(C(C(C(C(C(C(F)(F)F)(F)F)(F)F)(F)F)(F)F)(F)F)(F)F)(F)F
ZVR DN2G2G	c1cc(ccc1C(=O)N)N(CCCl)CCCl
1Y1&2SS2Y1&1	CC(C)CCSSCCC(C)C
5VOV5	CCCCCC(=O)OC(=O)CCCCC
QV1U1R BXFFF	c1ccc(c(c1)C=CC(=O)O)C(F)(F)F
4VOV4	CCCCC(=O)OC(=O)CCCC
VHR BO1 CO1 DO1	COc1ccc(c(c1OC)OC)C=O
ZR CG BF	c1cc(c(c(c1)Cl)F)N
WNR BG DF	c1cc(c(cc1F)Cl)[N+](=O)[O-]
Q1Y1&1Q	CC(CO)CO
1UY1&VO1	CC(=C)C(=O)Oc1ccccc1
GVR CXFFF	c1cc(cc(c1)C(F)(F)F)C(=O)Cl
QVR BG DF	c1cc(c(cc1F)Cl)C(=O)O
SCNY1&1	CC(C)N=C=S
QVR CZ BI DI FI EVM1	CNC(=O)c1c(c(c(c(c1I)N)I)C(=O)O)I
NC1R CXFFF	c1cc(cc(c1)C(F)(F)F)CC#N
ZR DF CXFFF	c1cc(c(cc1N)C(F)(F)F)F
FR CE FO1	COc1ccc(cc1F)Br
ZR BF EVQ	c1cc(c(cc1C(=O)O)N)F
FR CF EF BE	c1c(cc(c(c1F)Br)F)F
ZR CF DNW	c1cc(c(cc1N)F)[N+](=O)[O-]
Z3N12&3Z	CCCCCCCCCCCCN(CCCN)CCCN
8UU2	CCCCCCCC#CC
QR BR& FR	c1ccc(cc1)c2cccc(c2O)c3ccccc3
T56 BVNVJ C2VH	c1ccc2c(c1)C(=O)N(C2=O)CCC=O
QV1S1	CSCC(=O)O
ROPO&GOR	c1ccc(cc1)OP(=O)(Oc2ccccc2)Cl
T7N AUTJ BO1	COC1=NCCCCC1
T56 BVOVJ GSW- GT56 BVOVJ	c1cc2c(cc1S(=O)(=O)c3ccc4c(c3)C(=O)OC4=O)C(=O)OC2=O
L-16-VTJ	C1CCCCCCCC(=O)CCCCCCC1
QR D1 BO2	CCOc1cc(ccc1O)C
QR CG DF	c1cc(c(cc1O)Cl)F
G1VN1&R	CN(c1ccccc1)C(=O)CCl
1VOR D1U1	CC(=O)Oc1ccc(cc1)C=C
GR CG DV1E	c1cc(c(cc1Cl)Cl)C(=O)CBr
T56 BO DO CHJ GE	c1cc2c(cc1Br)OCO2
VHR DN2&2G	CCN(CCCl)c1ccc(cc1)C=O
ZR DVMR CZ	c1cc(cc(c1)NC(=O)c2ccc(cc2)N)N
1OR CE EO1 FO1	COc1cc(cc(c1OC)OC)Br
G1VN1&1	CN(C)C(=O)CCl
ZR BOR	c1ccc(cc1)Oc2ccccc2N
T6NJ BF CG DQ EG FF	c1(c(c(nc(c1Cl)F)F)Cl)O
T6M DVJ BF CG EG FF [WLN - tautomer]	c1(c(c(nc(c1Cl)F)F)Cl)O
QR CF DF	c1cc(c(cc1O)F)F
QR CF EF	c1c(cc(cc1F)F)O
ZR CG EG DF	c1c(cc(c(c1Cl)F)Cl)N
Z1R CXFFF	c1cc(cc(c1)C(F)(F)F)CN
ZR BOR DG	c1ccc(c(c1)N)Oc2ccc(cc2)Cl
T5SJ BVO2	CCOC(=O)c1cccs1
ZR BN1&1	CN(C)c1ccccc1N
1OR CE FO1	COc1ccc(cc1OC)Br
T6NJ BCN FCN	c1cc(nc(c1)C#N)C#N
WSGR BG	c1ccc(c(c1)S(=O)(=O)Cl)Cl
WNR CF FVH	c1cc(c(cc1F)[N+](=O)[O-])C=O
T6NJ BG CVQ	c1cc(c(nc1)Cl)C(=O)O
L56T&J CZ	c1ccc2c(c1)CC(C2)N
L6VTJ C1 C1	CC1(CCCC(=O)C1)C
QVR BF EF	c1cc(c(cc1F)C(=O)O)F
QVR D1Q	c1cc(ccc1CO)C(=O)O
OCNVXGGG	C(=NC(=O)C(Cl)(Cl)Cl)=O
NC1R BXFFF	c1ccc(c(c1)CC#N)C(F)(F)F
Z1R BXFFF	c1ccc(c(c1)CN)C(F)(F)F
Z3YZVQ &&L or S Form HCl	C(C[C@@H](C(=O)O)N)CN.Cl
VHR DR	c1ccc(cc1)c2ccc(cc2)C=O
QR BX2&1&1	CCC(C)(C)c1ccccc1O
NC1R DX1&1&1	CC(C)(C)c1ccc(cc1)CC#N
Z1R DXFFF	c1cc(ccc1CN)C(F)(F)F
QVR DQ CE EE	c1c(cc(c(c1Br)O)Br)C(=O)O
T5NVOTJ A2Q	C1COC(=O)N1CCO
Q4R	c1ccc(cc1)CCCCO
T5NOJ C1 EVQ	Cc1cc(no1)C(=O)O
QR D1YZVO1 &&L Form HCl	COC(=O)[C@H](Cc1ccc(cc1)O)N.Cl
E1R BE	c1ccc(c(c1)CBr)Br
T56 BVNVJ C1U1	C=CN1C(=O)c2ccccc2C1=O
SH2S2SH	C(CSCCS)S
T5N CSJ B1	Cc1nccs1
QX1&1&1O1	CC(C)(COC)O
L8TJ A1Q	C1CCCC(CCC1)CO
T6NJ BG D1	Cc1ccnc(c1)Cl
G1UK1&1 &&Cl-	C[N+](=CCl)C.[Cl-]
T6N CNJ BR& DG FG	c1ccc(cc1)c2nc(cc(n2)Cl)Cl
T56 BN DSJ CSNX1&1&1&S- CT56 BN DSJ	CC(C)(C)N(Sc1nc2ccccc2s1)Sc3nc4ccccc4s3
GR BG DG ESSR BG DG EG	c1c(c(cc(c1Cl)Cl)Cl)SSc2cc(c(cc2Cl)Cl)Cl
Q1R CO1 DO1 EO1	COc1cc(cc(c1OC)OC)CO
QR BQ CQ EVO1Y1&1	CC(C)COC(=O)c1cc(c(c(c1)O)O)O
ZR BF CF DF	c1cc(c(c(c1N)F)F)F
ZR CF DF	c1cc(c(cc1N)F)F
QVR BF DVQ	c1cc(c(cc1C(=O)O)F)C(=O)O
WNR DO1 C1E	COc1ccc(cc1CBr)[N+](=O)[O-]
NCR BF DF	c1cc(c(cc1F)F)C#N
T66 BOVJ DV1	CC(=O)c1cc2ccccc2oc1=O
2OYO2&YO2&O2	CCOC(C(OCC)OCC)OCC
QV2VR DG	c1cc(ccc1C(=O)CCC(=O)O)Cl
ZVR BE	c1ccc(c(c1)C(=O)N)Br
WSG1VG	C(C(=O)Cl)S(=O)(=O)Cl
13OPO13&O13	CCCCCCCCCCCCCOP(OCCCCCCCCCCCCC)OCCCCCCCCCCCCC
1VMR BE EO1 DVO1	CC(=O)Nc1cc(c(cc1Br)C(=O)OC)OC
WNR BQ E9 CNW	CCCCCCCCCc1cc(c(c(c1)[N+](=O)[O-])O)[N+](=O)[O-]
3VOR BO1	CCCC(=O)Oc1ccccc1OC
4OV1S1VO4	CCCCOC(=O)CSCC(=O)OCCCC
QR BV1VR DO1	COc1ccc(cc1)C(=O)CC(=O)c2ccccc2O
T5N CSJ B1 D1	Cc1cnc(s1)C
NCR DX1&1&1	CC(C)(C)c1ccc(cc1)C#N
T6NJ BQ EG	c1cc(ncc1Cl)O
T6MVJ EG	c1cc(ncc1Cl)O
T5OJ B3	CCCc1ccco1
1X1&1&OOX1&1&OOX1&1&1	CC(C)(C)OOC(C)(C)OOC(C)(C)C
Q6E	C(CCCBr)CCO
T66 BNJ C1 EG	Cc1cc(c2ccccc2n1)Cl
T66 BNJ CG H1	Cc1ccc2c(c1)ccc(n2)Cl
QVY1&1VQ &&R-(+)- Form	C[C@H](CC(=O)O)C(=O)O
T5N CNJ A12	CCCCCCCCCCCCn1ccnc1
L6TJ A1VQ A1VQ	C1CCC(CC1)(CC(=O)O)CC(=O)O
QYR&VO1	COC(=O)C(c1ccccc1)O
2S1S2	CCSCSCC
SCN6	CCCCCCN=C=S
T6 I6 G566 W6 U5 B6 2AB F-& HN OVN VN F&NVJ	c1ccc2c(c1)nc3n2c(=O)c4ccc5c6c4c3ccc6c(=O)n7c5nc8c7cccc8
8N8&1	CCCCCCCCN(C)CCCCCCCC
OCNVR	c1ccc(cc1)C(=O)N=C=O
T5SJ BZ CVO2 E2	CCc1cc(c(s1)N)C(=O)OCC
ZR BF CF	c1cc(c(c(c1)F)F)N
GVR CO1 DO1 EO1	COc1cc(cc(c1OC)OC)C(=O)Cl
FR BF CF DF EF FVO2	CCOC(=O)c1c(c(c(c(c1F)F)F)F)F
QV1R DO4	CCCCOc1ccc(cc1)CC(=O)O
T6NJ CZ DZ EE	c1c(c(c(cn1)Br)N)N
GVR BG FG	c1cc(c(c(c1)Cl)C(=O)Cl)Cl
L66J BZ EG	c1ccc2c(c1)c(ccc2Cl)N
QR CQ B1 E1 DVO1	Cc1cc(c(c(c1C(=O)OC)O)C)O
QVR BQ DQ C1	Cc1c(ccc(c1O)C(=O)O)O
Q3M1R	c1ccc(cc1)CNCCCO
QVR BVMR	c1ccc(cc1)NC(=O)c2ccccc2C(=O)O
6O1	CCCCCCOC
WNR B1 CO1	Cc1c(cccc1OC)[N+](=O)[O-]
VHR CG DO1	COc1ccc(cc1Cl)C=O
WNR BVQ FO1	COc1cccc(c1[N+](=O)[O-])C(=O)O
T56 BNONJ BO FNW HNW	c1c(cc(c2c1[n+](on2)[O-])[N+](=O)[O-])[N+](=O)[O-]
GR BVR	c1ccc(cc1)C(=O)c2ccccc2Cl
2OVYCN&U1O2	CCOC=C(C#N)C(=O)OCC
1Y1&U3Y1&U2U1V1	CC(=CCCC(=CC=CC(=O)C)C)C
L B666 AF BF CF CF DF DF EF EF FF FF GF GF HF HF IF JF JF KF KF LF LF MF MF	C12(C3(C(C(C(C1(C(C(C(C2(F)F)(F)F)(F)F)(F)F)F)(F)F)(F)F)(C(C(C(C3(F)F)(F)F)(F)F)(F)F)F)F)F
L6TJ AF	C1CCC(CC1)F
FXFFVOY1&1	CC(C)OC(=O)C(F)(F)F
ZSWXFFF	C(F)(F)(F)S(=O)(=O)N
QVYZY1&1	CC(C)C(CO)N
L6V BUTJ BQ C1 FY1&1	CC1=C(C(=O)C(CC1)C(C)C)O
EY6&1	CCCCCCC(C)Br
EY1&VE	CC(C(=O)Br)Br
T5SJ C1 D1	Cc1cscc1C
T5NNJ A1 C1	Cc1ccn(n1)C
L55 ATJ CVQ	C1CC2CC1CC2C(=O)O
L6TJ AQ A2U1	C=CCC1(CCCCC1)O
E1VOX1&1&1	CC(C)(C)OC(=O)CBr
GXGR&VO2	CCOC(=O)C(c1ccccc1)(Cl)Cl
L6V BUTJ CO2	CCOC1=CC(=O)CCC1
T6NJ BG EVQ	c1cc(ncc1C(=O)O)Cl
Q1R BQ EG	c1cc(c(cc1Cl)CO)O
T5SJ BV3	CCCC(=O)c1cccs1
10SYM2&UN2 &&HCl	CCCCCCCCCCS/C(=N\CC)/NCC.Cl
WNR BE EO1	COc1ccc(c(c1)[N+](=O)[O-])Br
GR DMVM1	CNC(=O)Nc1ccc(cc1)Cl
WNR B1 DO1	Cc1cc(ccc1[N+](=O)[O-])OC
WSGR BG EG	c1cc(c(cc1Cl)S(=O)(=O)Cl)Cl
Q2R DX1&1&1	CC(C)(C)c1ccc(cc1)CCO
L6VTJ D2	CCC1CCC(=O)CC1
1OVR BQ DO1	COc1ccc(c(c1)O)C(=O)OC
6VO2R	CCCCCCC(=O)OCCc1ccccc1
11OV3	CCCCCCCCCCCOC(=O)CCC
QBQR DE	B(c1ccc(cc1)Br)(O)O
VHMR CG DG	c1cc(c(cc1NC=O)Cl)Cl
WSR&MR DQ	c1ccc(cc1)S(=O)(=O)Nc2ccc(cc2)O
2OVMSWR D1	CCOC(=O)NS(=O)(=O)c1ccc(cc1)C
L6TJ A-SI-GG1	C[Si](C1CCCCC1)(Cl)Cl
1Y1&1OY1&O1Y1&1	CC(C)COC(C)OCC(C)C
SP2&2&OR BG DG EG	CCP(=S)(CC)Oc1cc(c(cc1Cl)Cl)Cl
T5SJ BS1	CSc1cccs1
WSGR BO1 EMV1	CC(=O)Nc1ccc(c(c1)S(=O)(=O)Cl)OC
OV1K1&1&1 &&HBr	C[N+](C)(C)CC(=O)O.[Br-]
1Y1&SSSY1&1	CC(C)SSSC(C)C
ZR DNR DZ&R DZ	c1cc(ccc1N)N(c2ccc(cc2)N)c3ccc(cc3)N
NCR DVG	c1cc(ccc1C#N)C(=O)Cl
L66J BSWQ EQ &&Na salt	c1ccc2c(c1)c(ccc2S(=O)(=O)[O-])O.[Na+]
2Y2&V1	CCC(CC)C(=O)C
T6O DVJ B1 COVR	Cc1c(c(=O)cco1)OC(=O)c2ccccc2
T5NN DNJ A1YR BG DG&1OXFFYFF	c1cc(c(cc1Cl)Cl)C(Cn2cncn2)COC(C(F)F)(F)F
1Y1&1SS1Y1&1	CC(C)CSSCC(C)C
ZR C1Q	c1cc(cc(c1)N)CO
QV1N1VQ3N1VQ1VQ	C(CN(CC(=O)O)CC(=O)O)CN(CC(=O)O)CC(=O)O
T56 AN DNJ BCN	c1ccn2c(c1)ncc2C#N
T6O COTJ E1Q E1Q	C1C(COCO1)(CO)CO
L3TJ AVZ	C1CC1C(=O)N
ZR CG B1 &&HCl	Cc1c(cccc1Cl)N.Cl
QVR BZ E1R DZ CVQ	c1cc(c(cc1Cc2ccc(c(c2)C(=O)O)N)C(=O)O)N
T5OJ B1OVY1&1	CC(C)C(=O)OCc1ccco1
T5OJ B1O2	CCOCc1ccco1
QR DG CXFFF	c1cc(c(cc1O)C(F)(F)F)Cl
2OYO2&1R	CCOC(Cc1ccccc1)OCC
1OVR BQ CO1	COc1cccc(c1O)C(=O)OC
T5SJ BYXGGG- BT5SJ	c1cc(sc1)C(c2cccs2)C(Cl)(Cl)Cl
ZR DG C1 FO1	Cc1cc(c(cc1Cl)OC)N
T5O COTJ B1VO2 B1	CCOC(=O)CC1(OCCO1)C
QR BF CF	c1cc(c(c(c1)F)F)O
L6TJ AR DZ C1& AR DZ C1	Cc1cc(ccc1N)C2(CCCCC2)c3ccc(c(c3)C)N
WSQR CZ FO1	COc1ccc(cc1S(=O)(=O)O)N
8VO1R	CCCCCCCCC(=O)OCc1ccccc1
WSQR DZ CO1	COc1cc(ccc1N)S(=O)(=O)O
NCR BG DG	c1cc(c(cc1Cl)Cl)C#N
NCR CG DG	c1cc(c(cc1C#N)Cl)Cl
WNR CG BCN	c1cc(c(c(c1)Cl)C#N)[N+](=O)[O-]
QV1R BG FG	c1cc(c(c(c1)Cl)CC(=O)O)Cl
T56 BMJ DOPQQO FG GE &&ZR D1 salt	Cc1ccc(cc1)[NH3+].c1cc(c(c2c1[nH]cc2OP(=O)(O)[O-])Cl)Br
T6N CNJ B1 DQ F1	Cc1cc(=O)[nH]c(n1)C
WNR B1 CXFFF	Cc1c(cccc1[N+](=O)[O-])C(F)(F)F
T67 AN EN EUTJ	C1CCC2=NCCCN2CC1
QR DX1&R DQ&1Y1&1	CC(C)CC(C)(c1ccc(cc1)O)c2ccc(cc2)O
GR COR DG	c1cc(cc(c1)Cl)Oc2ccc(cc2)Cl
T6N DNJ BG FCN	c1c(nc(cn1)Cl)C#N
1V2VO1R	CC(=O)CCC(=O)OCc1ccccc1
QVR BZ FVQ &&HCl	c1cc(c(c(c1)N)C(=O)O)C(=O)O.Cl
T56 ANVMNJ	c1ccn2c(c1)n[nH]c2=O
T56 AN CNNJ BQ	c1ccn2c(c1)n[nH]c2=O
T6NVNVJ A1 C1 FG	Cn1c(=O)cc(n(c1=O)C)Cl
T5SYNV EHJ BUS C2VQ	C1C(=O)N(C(=S)S1)CCC(=O)O
T6NVNVJ A1 C1 EE	Cn1cc(c(=O)n(c1=O)C)Br
WSQR DQ B1	Cc1cc(ccc1S(=O)(=O)O)O
2OVR BQ CO1 E2U1	CCOC(=O)c1cc(cc(c1O)OC)CC=C
QV1OR B1 E1	Cc1ccc(c(c1)OCC(=O)O)C
1,1'-Isophthaloylbis(azepan-2-one)	c1cc(cc(c1)C(=O)N2CCCCCC2=O)C(=O)N3CCCCCC3=O
T7NVTJ AVR CV- AT7NVTJ	c1cc(cc(c1)C(=O)N2CCCCCC2=O)C(=O)N3CCCCCC3=O
1,1'-Isophthaloylbis[hexahydro-2H-azepin-2-one]	c1cc(cc(c1)C(=O)N2CCCCCC2=O)C(=O)N3CCCCCC3=O
QVR CG F1	Cc1ccc(cc1C(=O)O)Cl
QVR CQ BG EG FO1	COc1c(cc(c(c1C(=O)O)Cl)O)Cl
L66J CSWQ HMR D1	Cc1ccc(cc1)Nc2ccc3cc(ccc3c2)S(=O)(=O)O
T5SJ CSH	c1cscc1S
L46 A EUTJ A1 A1 D1 &&(+)-alpha or (1R,5R)- Form	CC1=CC[C@@H]2C[C@H]1C2(C)C
L66J CVMR CNW& DOPQQO	c1ccc2cc(c(cc2c1)C(=O)Nc3cccc(c3)[N+](=O)[O-])OP(=O)(O)O
G4V1	CC(=O)CCCCCl
T G6 E6 C666 BM FV MM QVJ I1	Cc1ccc2c(c1)c(=O)c3cc4c(cc3[nH]2)c(=O)c5ccccc5[nH]4
1V1S1R	CC(=O)CSCc1ccccc1
CN1R	[C-]#[N+]Cc1ccccc1
T66 BNJ HVQ	c1cc2cc(ccc2nc1)C(=O)O
T5NN BUTJ AR DSW2N1&1& CR DG	CN(C)CCS(=O)(=O)c1ccc(cc1)N2CCC(=N2)c3ccc(cc3)Cl
T6NJ BVQ CG DG EG FG	c1(c(c(nc(c1Cl)Cl)C(=O)O)Cl)Cl
L66J CO4	CCCCOc1ccc2ccccc2c1
Q2UU2N2&2	CCN(CC)CC#CCO
ER BR BE	c1ccc(c(c1)c2ccccc2Br)Br
ZR DI B1	Cc1cc(ccc1N)I
NCY3&3	CCCC(CCC)C#N
L6VTJ C1 &&R Form	C[C@@H]1CCCC(=O)C1
1VO1X1&1&1OV1	CC(=O)OCC(C)(C)COC(=O)C
T5OJ BYO2&O2	CCOC(c1ccco1)OCC
6OV1V1	CCCCCCOC(=O)CC(=O)C
L C666 BV IVJ DSR& NSR	c1ccc(cc1)Sc2cccc3c2C(=O)c4c(cccc4Sc5ccccc5)C3=O
T5SJ BV1 E1	Cc1ccc(s1)C(=O)C
QVR BE EE DVQ	c1c(c(cc(c1Br)C(=O)O)Br)C(=O)O
1Y1&MVY1&U1	CC(C)NC(=O)C(=C)C
T6M DNTJ DV1	CC(=O)N1CCNCC1
T5NOJ DVR DXFFF BSW1 C- AL3TJ	CS(=O)(=O)c1cc(ccc1C(=O)c2cnoc2C3CC3)C(F)(F)F
T6NJ BVO1 CG DZ EG FG	COC(=O)c1c(c(c(c(n1)Cl)Cl)N)Cl
T6N CNJ DZ EVH FG	c1nc(c(c(n1)Cl)C=O)N
L66J B1M1	CNCc1cccc2c1cccc2
WS1&MSWR D1	Cc1ccc(cc1)S(=O)(=O)NS(=O)(=O)C
ROR DVR DOR	c1ccc(cc1)Oc2ccc(cc2)C(=O)c3ccc(cc3)Oc4ccccc4
T6NVNVJ A1 C1 EE F1	Cc1c(c(=O)n(c(=O)n1C)C)Br
QVY1&OR BG DG &&S Form	C[C@@H](C(=O)O)Oc1ccc(cc1Cl)Cl
T5OJ B2UY1&1 C1	Cc1ccoc1CC=C(C)C
Z1R BG FF	c1cc(c(c(c1)Cl)CN)F
T5N CSJ B2	CCc1nccs1
T5N CSJ B2 D2	CCc1cnc(s1)CC
QVR DO7	CCCCCCCOc1ccc(cc1)C(=O)O
ZR DNW &&HCl	c1cc(ccc1N)[N+](=O)[O-].Cl
T6NJ BG CNW FG	c1cc(nc(c1[N+](=O)[O-])Cl)Cl
1VR BQ FO1YQ1OR CQ BV1	CC(=O)c1c(cccc1OCC(COc2cccc(c2C(=O)C)O)O)O
VHR CQ DQ EE	c1c(cc(c(c1O)O)Br)C=O
1U2P2U1&2U1	C=CCP(CC=C)CC=C
14OV2S2VO14	CCCCCCCCCCCCCCOC(=O)CCSCCC(=O)OCCCCCCCCCCCCCC
3VO3S1	CCCC(=O)OCCCSC
2OYO2&2S1	CCOC(CCSC)OCC
T6MVMVJ ENW F1	Cc1c(c(=O)[nH]c(=O)[nH]1)[N+](=O)[O-]
T6N CNJ BQ DQ ENW F1	Cc1c(c(=O)[nH]c(=O)[nH]1)[N+](=O)[O-]
WNR D2VQ	c1cc(ccc1CCC(=O)O)[N+](=O)[O-]
QVR DVQ BO1 FO1	COc1cc(cc(c1C(=O)O)OC)C(=O)O
T5O CV BHJ B1 E1	CC1C(=O)C=C(O1)C
T6NTJ A1R& CQ	c1ccc(cc1)CN2CCCC(C2)O
T5OTJ B1OV1OR BG DG	c1cc(c(cc1Cl)Cl)OCC(=O)OCC2CCCO2
L5UTJ A1 D1CN E1 E1	CC1=CCC(C1(C)C)CC#N
T C366 BV DO FVTT&J C1	CC12C(O1)C(=O)c3ccccc3C2=O
4Y2&1OPO&OR&O1Y4&2	CCCCC(CC)COP(=O)(OCC(CC)CCCC)Oc1ccccc1
2U2U2OVY1&1	CC=CC=CCOC(=O)C(C)C
2VO2U2U2	CCC(=O)OCC=CC=CC
T5OTJ BVQ	C1CC(OC1)C(=O)O
GR DOR D1O1YR DO2&XFFF	CCOc1ccc(cc1)C(COCc2cccc(c2)Oc3ccc(cc3)Cl)C(F)(F)F
T5O BUTJ B1 CVO2 E3	CCCC1CC(=C(O1)C)C(=O)OCC
T66 BN ENJ COR DOY1&VO2ONUY1&1& HG	CC(C(=O)OCCON=C(C)C)Oc1ccc(cc1)Oc2cnc3cc(ccc3n2)Cl
2-isopropylideneamino-oxyethyl 2-[4-(6-chloroquinoxalin-2-yloxy)phenoxy]propionate	CC(C(=O)OCCON=C(C)C)Oc1ccc(cc1)Oc2cnc3cc(ccc3n2)Cl
T6N DOTJ A2OY1&1- AT6N DOTJ	CC(CN1CCOCC1)OCCN2CCOCC2
T5NN DNJ A1XQR DG&Y1&- AL3TJ &&(2RS,3RS) Form	CC(C1CC1)C(Cn2cncn2)(c3ccc(cc3)Cl)O
T56 BN DOJ COR DOY1&VQ& GG	CC(C(=O)O)Oc1ccc(cc1)Oc2nc3ccc(cc3o2)Cl
T6N DOTJ AR DVX2&1R&N1&1	CCC(Cc1ccccc1)(C(=O)c2ccc(cc2)N3CCOCC3)N(C)C
T5O COTJ BR BG DOR DG&& D1 B1- AT5NN DNJ	CC1COC(O1)(Cn2cncn2)c3ccc(cc3Cl)Oc4ccc(cc4)Cl
T66 BN ENJ HG COR DOY1&VO1- BT5OTJ &&R Form	CC(C(=O)OCC1CCCO1)Oc2ccc(cc2)Oc3cnc4cc(ccc4n3)Cl
T5OJ B- ET5N COTJ AVYGG B1 B1	CC1(N(CC(O1)c2ccco2)C(=O)C(Cl)Cl)C
VHY1&1R CY1&U1	CC(CC=O)c1cccc(c1)C(=C)C
VH1Y1&R CY1&1	CC(C)c1cccc(c1)C(C)CC=O
T5NN DNJ A1- BL5TJ A1 A1 BQ C1R DG &&(1RS,5RS;1RS,5SR)- Form	CC1(CCC(C1(Cn2cncn2)O)Cc3ccc(cc3)Cl)C
ZR CG B2 F2 D1R DZ BG C2 E2	CCc1cc(c(c(c1N)CC)Cl)Cc2cc(c(c(c2Cl)CC)N)CC
QX1&1&VR DO2Q	CC(C)(C(=O)c1ccc(cc1)OCCO)O
WNR CG DMSWR DG CXFFF	c1cc(c(cc1[N+](=O)[O-])Cl)NS(=O)(=O)c2ccc(c(c2)C(F)(F)F)Cl
ZVR BF FE	c1cc(c(c(c1)Br)C(=O)N)F
T6N CN ENJ BO2 DMVMSWR BVQ& FM1	CCOc1nc(nc(n1)NC(=O)NS(=O)(=O)c2ccccc2C(=O)O)NC
1Y1&1-SI-O1&O1&Y1&1	CC(C)C[Si](C(C)C)(OC)OC
T5NNJ A1 C2 DG EVM1R DX1&1&1	CCc1c(c(n(n1)C)C(=O)NCc2ccc(cc2)C(C)(C)C)Cl
T6N CNJ DO1 FO1 BMVMSW- ET5NNJ A1 D- ET5NNNNJ B1	Cn1c(c(cn1)c2nnn(n2)C)S(=O)(=O)NC(=O)Nc3nc(cc(n3)OC)OC
T66 BN DNJ EO2R DX1&1&1	CC(C)(C)c1ccc(cc1)CCOc2c3ccccc3ncn2
fenazaquin	CC(C)(C)c1ccc(cc1)CCOc2c3ccccc3ncn2
ZR CVM2SW2OSWQ	c1cc(cc(c1)N)C(=O)NCCS(=O)(=O)CCOS(=O)(=O)O
T6N CNJ BMR& D1 F- AL3TJ	Cc1cc(nc(n1)Nc2ccccc2)C3CC3
T5NNVNJ BR BG DG EMSW1& DY1&1 E1	Cc1nn(c(=O)n1C(F)F)c2cc(c(cc2Cl)Cl)NS(=O)(=O)C
T5N CSJ B1 DVMR BE FE DOXFFF& EXFFF	Cc1nc(c(s1)C(=O)Nc2c(cc(cc2Br)OC(F)(F)F)Br)C(F)(F)F
T56 BO DO CHJ CF CF F- CT5MJ DCN	c1cc(c2c(c1)OC(O2)(F)F)c3c[nH]cc3C#N
T56 BNNSJ FVS1	CSC(=O)c1cccc2c1snn2
T6N CNJ DO1 FO1 BMVMSW- ET5NNJ A1 CG DVQ	Cn1c(c(c(n1)Cl)C(=O)O)S(=O)(=O)NC(=O)Nc2nc(cc(n2)OC)OC
T6N CN ENJ BO1XFFF DN1&1 FMVMSWR B1 FVQ	Cc1cccc(c1S(=O)(=O)NC(=O)Nc2nc(nc(n2)OCC(F)(F)F)N(C)C)C(=O)O
T66 BVN ENJ CR BG DG& IF D- AT5NN DNJ	c1cc2c(cc1F)c(=O)n(c(n2)n3cncn3)c4ccc(cc4Cl)Cl
T56 AN DNJ CSW2 BSWMVM- BT6N CNJ DO1 FO1	CCS(=O)(=O)c1c(n2ccccc2n1)S(=O)(=O)NC(=O)Nc3nc(cc(n3)OC)OC
T5NN DSJ CXFFF EO1VNR DF&Y1&1	CC(C)N(c1ccc(cc1)F)C(=O)COc2nnc(s2)C(F)(F)F
T6N CNJ D1 F1 BMVMSWR BVO- CT4OTJ	Cc1cc(nc(n1)NC(=O)NS(=O)(=O)c2ccccc2C(=O)OC3COC3)C
T56 ANN DN HNJ CSWMR BG FVO!& GF IO2	CCOc1nc(cc2n1nc(n2)S(=O)(=O)Nc3c(cccc3Cl)C(=O)OC)F
T56 BOT&J C1 C1 DQ IQ	CC1(C(c2cccc(c2O1)O)O)C
L C666J B1UNQ	c1ccc2c(c1)cc3ccccc3c2C=NO
1YR&R BQ CY1&R& EY1&R	CC(c1ccccc1)c2cc(c(c(c2)C(C)c3ccccc3)O)C(C)c4ccccc4
L6UTJ A1VQ	C1CCC(=CC1)CC(=O)O
T5O COTJ B1Y1&1 D1	CC1COC(O1)CC(C)C
T67 GVN JN IHJ CG G1 IOV1 KR	CC(=O)OC1C(=O)N(c2ccc(cc2C(=N1)c3ccccc3)Cl)C
T3OTJ AVO1 BR	COC(=O)C1C(O1)c2ccccc2
QY1&VO2Y1&1	CC(C)CCOC(=O)C(C)O
T6MTJ BYR&VZ	c1ccc(cc1)C(C2CCCCN2)C(=O)N
T6NJ B2-SI-GGG	c1ccnc(c1)CC[Si](Cl)(Cl)Cl
WNR CG FMVYGG	c1cc(c(cc1Cl)[N+](=O)[O-])NC(=O)C(Cl)Cl
NCR D1E	c1cc(ccc1CBr)C#N
WNR BZ CNW ENW DR CZ BNW DNW FNW	c1c(c(c(c(c1[N+](=O)[O-])N)[N+](=O)[O-])c2c(cc(c(c2[N+](=O)[O-])N)[N+](=O)[O-])[N+](=O)[O-])[N+](=O)[O-]
15V1VR	CCCCCCCCCCCCCCCC(=O)CC(=O)c1ccccc1
FXFFR BV1	CC(=O)c1ccccc1C(F)(F)F
WSR&S1YN1&1&1SSWR	CN(C)C(CSS(=O)(=O)c1ccccc1)CSS(=O)(=O)c2ccccc2
ZR DMVR	c1ccc(cc1)C(=O)Nc2ccc(cc2)N
T5N CSJ B3	CCCc1nccs1
WSQ3SH	C(CS)CS(=O)(=O)O
T56 BO DV CHJ C1 C1 IQ	CC1(C(=O)c2cccc(c2O1)O)C
2O-SI-O2&O2&1Y1&1	CCO[Si](CC(C)C)(OCC)OCC
GVR BF FF	c1cc(c(c(c1)F)C(=O)Cl)F
ZVR BF FF	c1cc(c(c(c1)F)C(=O)N)F
GXGG14	CCCCCCCCCCCCCC[Si](Cl)(Cl)Cl
T6N DNJ B1 C3 E1	CCCc1c(ncc(n1)C)C
ZSWR &&Na salt	c1ccc(cc1)S(=O)(=O)[NH-].[Na+]
T5SJ B6	CCCCCCc1cccs1
L C666J EX1&1&1	CC(C)(C)c1ccc2cc3ccccc3cc2c1
Q1R BF FF	c1cc(c(c(c1)F)CO)F
WNR BF FF	c1cc(c(c(c1)F)[N+](=O)[O-])F
Q1X1Q1Q1E	C(C(CO)(CO)CBr)O
FR BF CF DF EF FOV1	CC(=O)Oc1c(c(c(c(c1F)F)F)F)F
SHR BZ DXFFF	c1cc(c(cc1C(F)(F)F)N)S
ZVR CZ D1	Cc1ccc(cc1N)C(=O)N
VHR BOR	c1ccc(cc1)Oc2ccccc2C=O
G1R DX1&1&1	CC(C)(C)c1ccc(cc1)CCl
QV1R BG DG	c1cc(c(cc1Cl)Cl)CC(=O)O
Q2R BG	c1ccc(c(c1)CCO)Cl
[truncated: 13,934 more rows]
