# Supplementary material for: Zombie cheminformatics: extraction and conversion of Wiswesser Line Notation (WLN) from chemical documents
Source: J Cheminform. 2024 Apr 15;16:42. doi: 10.1186/s13321-024-00831-2 (PMC11017645; doi:10.1186/s13321-024-00831-2)
Supplement: Supplementary file 3 — Additional file 3. pubchem.tsv (WLN:SMILES extracted from PubChem). [file 13321_2024_831_MOESM3_ESM.tsv]

Z1YQ1	CC(CN)O
WNR BG ENW	C1=CC(=C(C=C1[N+](=O)[O-])[N+](=O)[O-])Cl
GR BG DG	C1=CC(=C(C=C1Cl)Cl)Cl
Q2G	C(CCl)O
ZR BQ FVQ	C1=CC(=C(C(=C1)O)N)C(=O)O
ZR BQ FV1YZVQ	C1=CC(=C(C(=C1)O)N)C(=O)CC(C(=O)O)N
Z3VQ	C(CC(=O)O)CN
VHR DQ	C1=CC(=CC=C1C=O)O
QVR DQ	C1=CC(=CC=C1C(=O)O)O
T56 BMJ D1YZVQ GQ	C1=CC2=C(C=C1O)C(=CN2)CC(C(=O)O)N
T45 ANV ESTJ CZ F1 F1 GVQ	CC1(C(N2C(S1)C(C2=O)N)C(=O)O)C
Q2Q	C(CO)O
QV1	CC(=O)O
VH1	CC=O
ZV1	CC(=O)N
1V1	CC(=O)C
T56 BM DN FN HNJ IZ	C1=NC2=NC=NC(=C2N1)N
T56 BN DN FN HNJ IZ D- BT5OTJ CQ DQ E1Q	C1=NC(=C2C(=N1)N(C=N2)C3C(C(C(O3)CO)O)O)N
QV4VQ	C(CCC(=O)O)CC(=O)O
QY1&YZVQ -L	CC(C(C(=O)O)N)O
T56 BN DN FN HNJ IZ D- BT5OTJ CQ DQ E1OPQQO	C1=NC(=C2C(=N1)N(C=N2)C3C(C(C(O3)COP(=O)(O)O)O)O)N
MUYZM3YZVQ &GH	C(CC(C(=O)O)N)CN=C(N)N
ZV1YZVQ	C(C(C(=O)O)N)C(=O)N
T C666 BNJ EG IMY1&3N2&2 LO1 &GH 2	CCN(CC)CCCC(C)NC1=C2C=C(C=CC2=NC3=C1C=CC(=C3)Cl)OC.Cl
VHR	C1=CC=C(C=C1)C=O
RH	C1=CC=CC=C1
QVR	C1=CC=C(C=C1)C(=O)O
Q1R	C1=CC=C(C=C1)CO
QV1K1 & 1 & 1 & Q	C[N+](C)(C)CC(=O)[O-]
VH3	CCCC=O
Q4	CCCCO
QV3	CCCC(=O)O
QR BQ	C1=CC=C(C(=C1)O)O
WNR DYQY1QMVYGG	C1=CC(=CC=C1C(C(CO)NC(=O)C(Cl)Cl)O)[N+](=O)[O-]
QV1G	C(C(=O)O)Cl
L6V DVJ XG	C1=CC(=C(C=C1O)Cl)O
QV1XQVQ1VQ	C(C(=O)O)C(CC(=O)O)(C(=O)O)O
T66 BOVJ	C1=CC=C2C(=C1)C=CC(=O)O2
Q1R DY1&1	CC(C)C1=CC=C(C=C1)CO
VHR DY1 & 1	CC(C)C1=CC=C(C=C1)C=O
QR B1	CC1=CC=CC=C1O
QVR BQ	C1=CC=C(C(=C1)C(=O)O)O
QR BQ C1	CC1=C(C(=CC=C1)O)O
QR C1	CC1=CC(=CC=C1)O
8H	CCCCCCCC
QR CQ EQ	C1=C(C=C(C=C1O)O)O
QVR CQ DQ EQ	C1=C(C=C(C(=C1O)O)O)C(=O)O
QV7	CCCCCCCC(=O)O
QV5VQ	C(CCC(=O)O)CCC(=O)O
WNY1&1	CC(C)[N+](=O)[O-]
T5OMVJ DZ -D	C1C(C(=O)NO1)N
ZR DQ	C1=CC(=CC=C1N)O
Z3Z	C(CN)CN
Q1YQYQYQYQ1Q	C(C(C(C(C(CO)O)O)O)O)O
Q1YQYQ 2 -BBAA -D	C(C(C(C(C(CO)O)O)O)O)O
VH7	CCCCCCCC=O
QR BO1	COC1=CC=CC=C1O
QV1VO1	CC(C(=O)O)C(=O)O
VH2	CCC=O
WNR DVH	C1=CC(=CC=C1C=O)[N+](=O)[O-]
Z5VQ	C(CCC(=O)O)CCN
SH1YVQMV1 -L	CC(=O)NC(CS)C(=O)O
T6NVNJ DZ A-BT5OTJ CQ DQ E1Q	C1=CN(C(=O)N=C1N)C2C(C(C(O2)CO)O)O
QVYQYQYQYQVQ	C(C(C(C(=O)O)O)O)(C(C(=O)O)O)O
QVYZ2VQ -L	C(CC(=O)O)C(C(=O)O)N
1VV1	CC(=O)C(=O)C
T66 BOVT & J	C1CC(=O)OC2=CC=CC=C21
1M1	CNC
OS1&1	CS(=O)C
L E5 B666 FVTTT&J E1 OQ	CC12CCC3C(C1CCC2=O)CCC4=C3C=CC(=C4)O
Q2	CCO
VHH	C=O
ZVH	C(=O)N
L6TJ AG BG CG DG EG FG .delta.	C1(C(C(C(C(C1Cl)Cl)Cl)Cl)Cl)Cl
QV3VQ	C(CC(=O)O)CC(=O)O
Z1VQ	C(C(=O)O)N
VHYQ1Q	C(C(C=O)O)O
Q1YQ1Q	C(C(CO)O)O
QV1Q	C(C(=O)O)O
VHVQ	C(=O)C(=O)O
T56 BN DN FMYMVJ GUM D-BT5OTJ CQ DQ E1Q	null
T56 BN DN FVM INJ HZ B1- BT5OTJ CQ DQ EQ -D,XYLO	C1=NC2=C(N1C3C(C(C(O3)CO)O)O)N=C(NC2=O)N
H2 O2 90%	OO
QR DQ	C1=CC(=CC=C1O)O
QVYZY2&1 -L	CCC(C)C(C(=O)O)N
QVYZY2&1 -L,ALLO	CCC(C)C(C(=O)O)N
T5M CNJ	C1=CN=CN1
T56 BMJ	C1=CC=C2C(=C1)C=CN2
T56 BMJ D1VQ	C1=CC=C2C(=C1)C(=CN2)CC(=O)O
Q1YQYQYQ1Q -RIB	C(C(C(C(CO)O)O)O)O
QVYZ1R CQ DQ	C1=CC(=C(C=C1CC(C(=O)O)N)O)O
T6OTJ BQ CQ DQ EQ -L	C(C(C(C(C=O)O)O)O)O
QVYZ1Y1&1 -L	CC(C)CC(C(=O)O)N
QVYZ1Y1 & 1-D	CC(C)CC(C(=O)O)N
QV1VQ	C(C(=O)O)C(=O)O
QVYQYQVQ	C(C(C(=O)O)O)(C(=O)O)O
QVYZ2S1 -L	CSCCC(C(=O)O)N
VHV1	CC(=O)C=O
Q1	CO
T56 BMJ D2MV1 GO1	CC(=O)NCCC1=CNC2=C1C=C(C=C2)OC
1VMR	CC(=O)NC1=CC=CC=C1
L66J	C1=CC=C2C=CC=CC2=C1
T6NJ CVZ	C1=CC(=CN=C1)C(=O)N
T6NJ CVQ	C1=CC(=CN=C1)C(=O)O
T6NJ C- BT5NTJ A1	CN1CCCC1C2=CN=CC=C2
PR N-O3X3	[N+](=O)(O)[O-]
1N1 & R	CN(C)C1=CC=CC=C1
Z1YQR CQ DQ	C1=CC(=C(C=C1C(CN)O)O)O
Q8	CCCCCCCCO
QVVQ	C(=O)(C(=O)O)O
QVV1R DQ	C1=CC(=CC=C1CC(=O)C(=O)O)O
WNR DQ	C1=CC(=CC=C1[N+](=O)[O-])O
QV15	CCCCCCCCCCCCCCCC(=O)O
WNR DOPS&O2&O2	CCOP(=S)(OCC)OC1=CC=C(C=C1)[N+](=O)[O-]
QR BG CG DG EG FG	C1(=C(C(=C(C(=C1Cl)Cl)Cl)Cl)Cl)O
QVYZ1R -L	C1=CC=C(C=C1)CC(C(=O)O)N
L B666J	C1=CC=C2C(=C1)C=CC3=CC=CC=C32
QR	C1=CC=C(C=C1)O
Z1YQR	C1=CC=C(C=C1)C(CN)O
Z2R	C1=CC=C(C=C1)CCN
Z2OPQQO	C(COP(=O)(O)O)N
QVR BVQ	C1=CC=C(C(=C1)C(=O)O)C(=O)O
QY1&1Q	CC(CO)O
Q3	CCCO
T56 BM DN FN HNJ	C1=C2C(=NC=N1)N=CN2
T6N DNJ BVZ	C1=CN=C(C=N1)C(=O)N
T5MNJ	C1=CNN=C1
T6NJ	C1=CC=NC=C1
T6NJ B1 CQ D1Q E1Q &GH	CC1=NC=C(C(=C1O)CO)CO.Cl
QR BQ CQ	C1=CC(=C(C(=C1)O)O)O
T66 BNJ HO1 EYQ-DT66 A B CNTJ A1U1	COC1=CC2=C(C=CN=C2C=C1)C(C3CC4CCN3CC4C=C)O
T C666 BN DNVMV INJ B1YQYQYQ1Q L1 M1	CC1=CC2=C(C=C1C)N(C3=NC(=O)NC(=O)C3=N2)CC(C(C(CO)O)O)O
L6UTJ AVQ CQ DQ EQ	C1C(C(C(C=C1C(=O)O)O)O)O
Z3M4M3Z	C(CCNCCCN)CNCCCN
QV2VQ	C(CC(=O)O)C(=O)O
T6OTJ CQ DQ EQ F1Q BO- BT5OTJ B1Q CQ DQ E1Q -GLU,FRUC	C(C1C(C(C(C(O1)OC2(C(C(C(O2)CO)O)O)CO)O)O)O)O
Z2SWQ	C(CS(=O)(=O)O)N
T5STJ AO	C1CCS(=O)C1
SH1VQ	C(C(=O)O)S
T6N CNJ BQ DQ E1	CC1=CNC(=O)NC1=O
1R	CC1=CC=CC=C1
T56 BMJ D1YZVQ -L	C1=CC=C2C(=C1)C(=CN2)CC(C(=O)O)N
ZVZ	C(=O)(N)N
QVYZY1&1	CC(C)C(C(=O)O)N
QVYZY1&1 -D	CC(C)C(C(=O)O)N
QVYZY1&1 -L	CC(C)C(C(=O)O)N
VHR DQ CO1	COC1=C(C=CC(=C1)C=O)O
QYR&VQ	C1=CC=C(C=C1)C(C(=O)O)O
Z10Z	C(CCCCCN)CCCCN
T B666 CN NNJ	C1=CC2=C(C3=C(C=CC=N3)C=C2)N=C1
T5N CNJ A1	CN1C=CN=C1
T6NJ B- BT6NJ	C1=CC=NC(=C1)C2=CC=CC=N2
QV1OR BG DG EG	C1=C(C(=CC(=C1Cl)Cl)Cl)OCC(=O)O
QR BE DE FE	C1=C(C=C(C(=C1Br)O)Br)Br
QV1OR BG DG	C1=CC(=C(C=C1Cl)Cl)OCC(=O)O
QV3OR BG DG	C1=CC(=C(C=C1Cl)Cl)OCCCC(=O)O
WNR BQ ENW	C1=CC(=C(C=C1[N+](=O)[O-])[N+](=O)[O-])O
Q1XZ1 & 1Q	CC(CO)(CO)N
T6NJ BZ D1	CC1=CC(=NC=C1)N
T5N CSJ BZ DSWR DNW	C1=CC(=CC=C1[N+](=O)[O-])S(=O)(=O)C2=CN=C(S2)N
L B656 HHJ EZ	C1C2=CC=CC=C2C3=C1C=C(C=C3)N
SH2Q	C(CS)O
T6NYJ AQ BUS	C1=CC(=S)N(C=C1)O
Z3N4 & 4	CCCCN(CCCC)CCCN
T5MN DNJ CZ	C1=NNC(=N1)N
Z2CN	C(CN)C#N
F1YQ1Q	C(C(CF)O)O
Q1YQ1F	C(C(CF)O)O
Z3O1	COCCCN
L E6 D6656 1A T&&&T&J R1	CC1=C2CCC3=C2C(=CC4=C3C=CC5=CC=CC=C54)C=C1
WNR CBQQ	B(C1=CC(=CC=C1)[N+](=O)[O-])(O)O
WN2VQ	C(C[N+](=O)[O-])C(=O)O
T6NJ DZ	C1=CN=CC=C1N
QVR D-HG-G	C1=CC(=CC=C1C(=O)O)[Hg]Cl
QR CQ DG	C1=CC(=C(C=C1O)O)Cl
QR DG C	CC1=C(C=CC(=C1)O)Cl
T5MVMV EHJ ER& ER	C1=CC=C(C=C1)C2(C(=O)NC(=O)N2)C3=CC=CC=C3
T6NVN ENJ DZ A- BT5OTJ CQ DQ E1Q	C1=NC(=NC(=O)N1C2C(C(C(O2)CO)O)O)N
T6NVMVJ EF A-ET5OTJ B1Q CQ DQ	C1=C(C(=O)NC(=O)N1C2C(C(C(O2)CO)O)O)F
T56 BMJ D2N1&1 GO1	CN(C)CCC1=CNC2=C1C=C(C=C2)OC
T56 BMJ D2Z GO1	COC1=CC2=C(C=C1)NC=C2CCN
T56 BN DN FNVNVJ B2G F1 H1	CN1C2=C(C(=O)N(C1=O)C)N(C=N2)CCCl
T56 BN DN FNVNVJ B2Q F1 H1	CN1C2=C(C(=O)N(C1=O)C)N(C=N2)CCO
T66 BNJ JQ	C1=CC2=C(C(=C1)O)N=CC=C2
QR DMV1	CC(=O)NC1=CC=C(C=C1)O
Q-AS-QO&R DQ CMV1	CC(=O)NC1=C(C=CC(=C1)[As](=O)(O)O)O
Q-AS-QO & R DQ CMV1	CC(=O)NC1=C(C=CC(=C1)[As](=O)(O)O)O
T5NN DSJ CSZW EMV1	CC(=O)NC1=NN=C(S1)S(=O)(=O)N
QMV1	CC(=O)NO
QV5MV1	CC(=O)NCCCCCC(=O)O
16- AN FVN IVN LVO PVM SVTJ G1 J1 KY1&1 N1 RY1&1	CC1C(C(=O)NC(C(=O)N2CCCC2C(=O)N(CC(=O)N(C(C(=O)O1)C(C)C)C)C)C(C)C)NC(=O)C3=C4C(=C(C=C3)C)OC5=C(C(=O)C(=C(C5=N4)C(=O)NC6C(OC(=O)C(N(C(=O)CN(C(=O)C7CCCN7C(=O)C(NC6=O)C(C)C)C)C)C(C)C)C)N)C
T5 F6 E56 B6 B6/CR/NS A 5BBCEO S EX LN ONT&TTTTJ DQ L1 PQ Q2	CCC1C2CC3C4C5(CC(C2C5O)N3C1O)C6=CC=CC=C6N4C
T56 BMN GN INJ FQ	C1=NNC2=C1C(=O)NC=N2
T6N CN ENJ BN1&1 DN1&1 FN1&1	CN(C)C1=NC(=NC(=N1)N(C)C)N(C)C
L66 B6 A B- C 1B ITJ BZ	C1C2CC3CC1CC(C2)(C3)N
1VMR BI DI FI CVQ EMV1	CC(=O)NC1=C(C(=C(C(=C1I)C(=O)O)I)NC(=O)C)I
T56 BM DN FNVNVJ F1 H1	CN1C2=C(C(=O)N(C1=O)C)NC=N2
T66 BN DN GN JNJ CZ EZ H1MR DVMYVQ2VQ	C1=CC(=CC=C1C(=O)NC(CCC(=O)O)C(=O)O)NCC2=CN=C3C(=N2)C(=NC(=N3)N)N
T5N CSJ BZ	C1=CSC(=N1)N
T6VMVMV FHJ F2 F2Y1&1	CCC1(C(=O)NC(=O)NC1=O)CCC(C)C
T45 ANV ESTJ CMVYZR DQ& F1 F1 GVQ	CC1(C(N2C(S1)C(C2=O)NC(=O)C(C3=CC=C(C=C3)O)N)C(=O)O)C
T45 ANV ESTJ CMVYZR& F1 F1 GVQ -D	CC1(C(N2C(S1)C(C2=O)NC(=O)C(C3=CC=CC=C3)N)C(=O)O)C
T5NNVJ A1 BR& E1	CC1=CC(=O)N(N1C)C2=CC=CC=C2
1VR DQ CO1	CC(=O)C1=CC(=C(C=C1)O)OC
T6N CUTJ A1 CVO1	CN1CCC=C(C1)C(=O)OC
ZVYZ3MYZUM	C(CC(C(=O)N)N)CN=C(N)N
QVR BOV1	CC(=O)OC1=CC=CC=C1C(=O)O
T6N CN ENJ BMY1&1 DM2 FG	CCNC1=NC(=NC(=N1)Cl)NC(C)C
T56 BM DN FN HNJ IS- ET5N CNJ A1 DNW	CN1C=NC(=C1SC2=NC=NC3=C2NC=N3)[N+](=O)[O-]
RNUNR	C1=CC=C(C=C1)N=NC2=CC=CC=C2
T3OTJ B1OR D- 2X	CC(C)(C1=CC=C(C=C1)OCC2CO2)C3=CC=C(C=C3)OCC4CO4
T6VMVMV FHJ F2 F2	CCC1(C(=O)NC(=O)NC1=O)CC
T6VMVTJ E2 E1	CCC1(CC(=O)NC(=O)C1)C
ZVR	C1=CC=C(C=C1)C(=O)N
L D6 B6666 2AB TJ	C1=CC=C2C3=C4C(=CC2=C1)C=CC5=C4C(=CC=C5)C=C3
ZR DVO2	CCOC(=O)C1=CC=C(C=C1)N
RVO1R	C1=CC=C(C=C1)COC(=O)C2=CC=CC=C2
SCN1R	C1=CC=C(C=C1)CN=C=S
QVR BVO1R	CCCCOC(=O)C1=CC=CC=C1C(=O)OCC2=CC=CC=C2
T45 ANV ESTJ CMV1R& F F GVQ	CC1(C(N2C(S1)C(C2=O)NC(=O)CC3=CC=CC=C3)C(=O)O)C
T B666 CV FOJ ER	C1=CC=C(C=C1)C2=CC(=O)C3=C(O2)C=CC4=CC=CC=C43
T4OVTJ	C1COC1=O
L6V DVJ BX1&1&1 EX1&1&1	CC(C)(C)C1=CC(=C(C=C1O)C(C)(C)C)O
QR BG DG FSR BQ CG EG	C1=C(C=C(C(=C1SC2=C(C(=CC(=C2)Cl)Cl)O)O)Cl)Cl
T67 GMV JN IHJ CE K- BT6NJ	C1C(=O)NC2=C(C=C(C=C2)Br)C(=N1)C3=CC=CC=N3
WNXE1Q1Q	C(C(CO)([N+](=O)[O-])Br)O
WS1&O4OSW1	CS(=O)(=O)OCCCCOS(=O)(=O)C
T6VMVMV FHJ FY2 & 1 F2	CCC(C)C1(C(=O)NC(=O)NC1=O)CC
ZR DVO4	CCCCOC(=O)C1=CC=C(C=C1)N
Q-AS-O&1&1	C[As](=O)(C)O
T56 BN DN FNVNVJ B1 F1 H1	CN1C=NC2=C1C(=O)N(C(=O)N2C)C
T B666 HO IHJ CQ E5 I1 I1 M1	CCCCCC1=CC(=C2C(=C1)OC(C3=C2C=C(C=C3)C)(C)C)O
ZVO2K1&1&1 &Q &G	C[N+](C)(C)CCOC(=O)N.[Cl-]
T C676 BNJ BVZ	C1=CC=C2C(=C1)C=CC3=CC=CC=C3N2C(=O)N
T56 BOT&J C1 C1 IOVM1	CC1(CC2=C(O1)C(=CC=C2)OC(=O)NC)C
ZVO1X3&1&1OVMY1&1	CCCC(C)(COC(=O)N)COC(=O)NC(C)C
ONN2GVM2G	C(CCl)NC(=O)N(CCCl)N=O
NCYCN&NUNR CG	C1=CC(=CC(=C1)Cl)NN=C(C#N)C#N
NCYCN&UNMR CG	C1=CC(=CC(=C1)Cl)NN=C(C#N)C#N
QYQXGGG	C(C(Cl)(Cl)Cl)(O)O
QV3R DN2G2G	C1=CC(=CC=C1CCCC(=O)O)N(CCCl)CCCl
T6N DNTJ AYR&R DG& D1	CN1CCN(CC1)C(C2=CC=CC=C2)C3=CC=C(C=C3)Cl
T6VN DSWTJ B1 CR DG	CN1C(S(=O)(=O)CCC1=O)C2=CC=C(C=C2)Cl
T66 BNJ EMY1&3N2&2 IG	CCN(CC)CCCC(C)NC1=C2C=CC(=CC2=NC=C1)Cl
T66 BSWM ENJ HG ISZW	C1=C2C(=CC(=C1Cl)S(=O)(=O)N)S(=O)(=O)N=CN2
QR DG C1 E1	CC1=CC(=CC(=C1Cl)C)O
ZVO1YQ1OR DG	C1=CC(=CC=C1OCC(COC(=O)N)O)Cl
T C666 BN ISJ B3N1&1 EG	CN(C)CCCN1C2=CC=CC=C2SC3=C1C=C(C=C3)Cl
GR DSWMVM3	CCCNC(=O)NS(=O)(=O)C1=CC=C(C=C1)Cl
GR CMVOY1 & 1	CC(C)OC(=O)NC1=CC(=CC=C1)Cl
T56 BMVOJ HG	C1=CC2=C(C=C1Cl)NC(=O)O2
L3TJ A1 A1 BVQ C1UY1&1	CC(=CC1C(C1(C)C)C(=O)O)C
T66 BNJ EYQ- DT66 A B CNTJ A1U1	C=CC1CN2CCC1CC2C(C3=CC=NC4=CC=CC=C34)O
T66 A B AOTJ B1 B1 F1	CC1(C2CCC(O1)(CC2)C)C
T66 BNJ GG II JQ	C1=CC2=C(C(=C(C=C2Cl)I)O)N=C1
T67 GNV JVN IHJ CG G1 KR	CN1C(=O)CC(=O)N(C2=C1C=CC(=C2)Cl)C3=CC=CC=C3
GR DOX1&1&VO2	CCOC(=O)C(C)(C)OC1=CC=C(C=C1)Cl
T C676 BN & T & J B3N1 & 1 EG	CN(C)CCCN1C2=CC=CC=C2CCC3=C1C=C(C=C3)Cl
T67 GMV JN IHJ CNW KR BG	C1C(=O)NC2=C(C=C(C=C2)[N+](=O)[O-])C(=N1)C3=CC=CC=C3Cl
L E5 B666TJ AVH E1 IQ MQ F- DT5OV EHJ& OO- BT6OTJ CQ DQ EQ F1	CC1C(C(C(C(O1)OC2CCC3(C4CCC5(C(CCC5(C4CCC3(C2)O)O)C6=CC(=O)OC6)C)C=O)O)O)O
T66 BOVJ DG E1 IOPS&O2&O2	CCOP(=S)(OCC)OC1=CC2=C(C=C1)C(=C(C(=O)O2)Cl)C
QR D1	CC1=CC=C(C=C1)O
L5TJ AZ AVQ	C1CCC(C1)(C(=O)O)N
T66 BSWM EM DHJ HG ISZW D1- AL5TJ	C1CCC(C1)CC2NC3=CC(=C(C=C3S(=O)(=O)N2)S(=O)(=O)N)Cl
T6MPOTJ BO BN2G2G	C1CNP(=O)(OC1)N(CCCl)CCCl
1OVR BG CG EG FG DVO1	COC(=O)C1=C(C(=C(C(=C1Cl)Cl)C(=O)OC)Cl)Cl
L C666 BV IVJ DQ NQ	C1=CC2=C(C(=C1)O)C(=O)C3=C(C2=O)C=CC=C3O
ZR DSWR DZ	C1=CC(=CC=C1N)S(=O)(=O)C2=CC=C(C=C2)N
QV9	CCCCCCCCCC(=O)O
Z5NQV/2VM5NQV/ 21	CC(=O)N(CCCCCNC(=O)CCC(=O)N(CCCCCNC(=O)CCC(=O)N(CCCCCN)O)O)O
T67 GMV JN IHJ CG KR	C1C(=O)NC2=C(C=C(C=C2)Cl)C(=N1)C3=CC=CC=C3
L E5 B666 OV MUTJ A F FV1OV1	CC(=O)OCC(=O)C1CCC2C1(CCC3C2CCC4=CC(=O)CCC34C)C
ZY1&1R	CC(CC1=CC=CC=C1)N
ZY1&1R -D	CC(CC1=CC=CC=C1)N
T67 GNV JN IHJ CG G1 KR	CN1C(=O)CN=C(C2=C1C=CC(=C2)Cl)C3=CC=CC=C3
T6N CNJ BY1 & 1 DOPS & O2 & O2 F1	CCOP(=S)(OCC)OC1=NC(=NC(=C1)C)C(C)C
E1E	C(Br)Br
T66 BNJ CO4 EVM2N2&2	CCCCOC1=NC2=CC=CC=C2C(=C1)C(=O)NCCN(CC)CC
4OVR BVO2	CCCCOC(=O)C1=CC=CC=C1C(=O)OCCCC
NCR BG FG	C1=CC(=C(C(=C1)Cl)C#N)Cl
GYGUYR DG&R DG	C1=CC(=CC=C1C(=C(Cl)Cl)C2=CC=C(C=C2)Cl)Cl
GXGGYR DG&R DG	C1=CC(=CC=C1C(C2=CC=C(C=C2)Cl)C(Cl)(Cl)Cl)Cl
QR DG B1R BQ EG	C1=CC(=C(C=C1Cl)CC2=C(C=CC(=C2)Cl)O)O
GYGU1OPO&O1&O1	COP(=O)(OC)OC=C(Cl)Cl
L6TJ A- AL6TJ AVO2N2&2 &GH	CCN(CC)CCOC(=O)C1(CCCCC1)C2CCCCC2
T E3 D5 C555 A D- FO KUTJ AG AG BG JG KG LG ENDO ENDO	C1C2C3C(C1C4C2O4)C5(C(=C(C3(C5(Cl)Cl)Cl)Cl)Cl)Cl
QV1N1VQ2N1VQ2N1VQ1VQ	C(CN(CC(=O)O)CC(=O)O)N(CCN(CC(=O)O)CC(=O)O)CC(=O)O
L E5 B666TJ A1 E1 IQ F- DT5OV EHJ& OO- FT6OTJ B1 DQ CO- FT6OTJ B1 DQ CO- FT6OTJ B1 CQ DQ	CC1C(C(CC(O1)OC2C(OC(CC2O)OC3C(OC(CC3O)OC4CCC5(C(C4)CCC6C5CCC7(C6(CCC7C8=CC(=O)OC8)O)C)C)C)C)O)O
T B6566 B6/CO 4ABBC R BX HO PN GHT&&TTJ FQ JO1 P1	CN1CCC23C4C1CC5=C2C(=C(C=C5)OC)OC3C(CC4)O
T66 BO EVJ CR& D1 IO1 J1N1&1	CC1=C(OC2=C(C1=O)C=CC(=C2CN(C)C)OC)C3=CC=CC=C3
SH1YSH1Q	C(C(CS)S)O
T5OVMV EHJ E1 E1	CC1(C(=O)NC(=O)O1)C
T5N CNJ A1 B1 ENW	CC1=NC=C(N1C)[N+](=O)[O-]
8M8	CCCCCCCCNCCCCCCCC
RVR	C1=CC=C(C=C1)C(=O)C2=CC=CC=C2
T66 BN DN GN INJ CCN HCN E- AT6NTJ B2Q F2Q& J- AT6NTJ B2Q F2Q	C1CCN(CC1)C2=NC(=NC3=C2N=C(N=C3N4CCCCC4)N(CCO)CCO)N(CCO)CCO
2N2 & YUS & S 2	CCN(CC)C(=S)SSC(=S)N(CC)CC
GR BG DMVN1 & 1	CN(C)C(=O)NC1=CC(=C(C=C1)Cl)Cl
QVY3 & 3	CCCC(CCC)C(=O)O
T56 BMVNJ D3- DT6N CUTJ A3VR DF	C1CN(CC=C1N2C3=CC=CC=C3NC2=O)CCCC(=O)C4=CC=C(C=C4)F
T56 BN DN FNVNVJ B1YQ1Q F1 H1	CN1C2=C(C(=O)N(C1=O)C)N(C=N2)CC(CO)O
T C-16-6-16-/CE& A B C- C- 2CP E& AS CX C-S DNV GMV KOV NNV PXNV TMV A&OV D&NVTJ D1	CC1C(=O)N(C2CSC(C(C(=O)N(C(C(=O)OCC(C(=O)N1)NC(=O)C3=NC4=CC=CC=C4N=C3)C(C)C)C)N(C(=O)C(NC(=O)C(COC(=O)C(N(C2=O)C)C(C)C)NC(=O)C5=NC6=CC=CC=C6N=C5)C)C)SC)C
T D6 B656 FN LMJ C1 J1	CC1=C2C=CN=CC2=C(C3=C1NC4=CC=CC=C43)C
T55 A AOTJ CVQ DVQ	C1CC2C(C(C1O2)C(=O)O)C(=O)O
GYFXFFOYFF	C(C(OC(F)F)(F)F)(F)Cl
L F6 E6 B666 CV DUTJ A1 HVQ H1 K1 N1 O1 S1 S1 TQ -.alpha.	CC1(C2CCC3(C(C2(CCC1O)C)C(=O)C=C4C3(CCC5(C4CC(CC5)(C)C(=O)O)C)C)C)C
L F6 E6 B666 CV DUTJ A1 HVQ H1 K1 N1 O1 S1 S1 TQ -BETA	CC1(C2CCC3(C(C2(CCC1O)C)C(=O)C=C4C3(CCC5(C4CC(CC5)(C)C(=O)O)C)C)C)C
1Y1&1YVQMVYQYZ1R	CC(C)CC(C(=O)O)NC(=O)C(C(CC1=CC=CC=C1)N)O
T C6656 1A P GN LM CUTT & & J G1 EVM-DT B565 CO EVN HVNTJ BQ D1 G1R	CC1(C(=O)N2C(C(=O)N3CCCC3C2(O1)O)CC4=CC=CC=C4)NC(=O)C5CN(C6CC7=CNC8=CC=CC(=C78)C6=C5)C
T-14-VO GVTJ C2 DQ D1 EQ F1 H1 JQ J1 L1 N1 KO-BT6OTJ CQ DN1 & 1 F1 & MO-FT6OTJ B1 CQ DO1 D1	CCC1C(C(C(C(=O)C(CC(C(C(C(C(C(=O)O1)C)OC2CC(C(C(O2)C)O)(C)OC)C)OC3C(C(CC(O3)C)N(C)C)O)(C)O)C)C)O)(C)O
T B576 BN DNN HN GHJ IR& LG	C1C2=NN=CN2C3=C(C=C(C=C3)Cl)C(=N1)C4=CC=CC=C4
QV1OR BG CG DVY2&U1	CCC(=C)C(=O)C1=C(C(=C(C=C1)OCC(=O)O)Cl)Cl
ZVR BO2	CCOC1=CC=CC=C1C(=O)N
2O2	CCOCC
L6TJ AOVZ A1UU1	C#CC1(CCCCC1)OC(=O)N
T5VMVTJ D2 D1	CCC1(CC(=O)NC1=O)C
T66 BM CHJ C1 C1 E1 HO2	CCOC1=CC2=C(C=C1)NC(C=C2C)(C)C
T56 BN DSJ CSZW GO2	CCOC1=CC2=C(C=C1)N=C(S2)S(=O)(=O)N
1U2R DQ CO1	COC1=C(C=CC(=C1)CC=C)O
T6NVMVJ EF A- ET5OTJ B1Q CQ	C1C(C(OC1N2C=C(C(=O)NC2=O)F)CO)O
T6MVNJ DZ EF	C1=NC(=O)NC(=C1F)N
QVR BMR CXFFF	C1=CC=C(C(=C1)C(=O)O)NC2=CC=CC(=C2)C(F)(F)F
T6MVMVJ EF	C1=C(C(=O)NC(=O)N1)F
T C666 BN ISJ EXFFF B3- AT6N DNTJ D2OV9	CCCCCCCCCC(=O)OCCN1CCN(CC1)CCCN2C3=CC=CC=C3SC4=C2C=C(C=C4)C(F)(F)F
T66 BN DN GN JNJ CZ EQ H1MR DVMYVQ2VQ	C1=CC(=CC=C1C(=O)NC(CCC(=O)O)C(=O)O)NCC2=CN=C3C(=N2)C(=O)NC(=N3)N
QVR BOPQQO	C1=CC=C(C(=C1)C(=O)O)OP(=O)(O)O
T5OJ B1Z	C1=COC(=C1)CN
T5OJ B1MR CG FVQ DSZW	C1=COC(=C1)CNC2=CC(=C(C=C2C(=O)O)S(=O)(=O)N)Cl
T6NJ BVQ E4	CCCCC1=CN=C(C=C1)C(=O)O
QVR BQ EQ	C1=CC(=C(C=C1O)C(=O)O)O
VH3VH	C(CC=O)CC=O
T6VMVTJ D2 DR	CCC1(CCC(=O)NC1=O)C2=CC=CC=C2
QV1M1PQQO	C(C(=O)O)NCP(=O)(O)O
L E5 B765 A 1B P BXTJ AQ DQ EQ F1 F1 GQ JQ J1 OQ O1	CC1(C(CC2C1(C(CC34CC(C(C3O)CCC4C2(C)O)(C)O)O)O)O)C
L57J B1 F1 IY1&1	CC1=C2C=CC(=C2C=C(C=C1)C(C)C)C
Q1YQ1OR BO1	COC1=CC=CC=C1OCC(CO)O
QVR DSWNGG	C1=CC(=CC=C1C(=O)O)S(=O)(=O)N(Cl)Cl
T6NTJ A3VR DF& DQ DR DG	C1CN(CCC1(C2=CC=C(C=C2)Cl)O)CCCC(=O)C3=CC=C(C=C3)F
I1UU2OR BG DG EG	C1=C(C(=CC(=C1Cl)Cl)Cl)OCC#CI
GYEXFFF	C(C(F)(F)F)(Cl)Br
L C555 A DU IUTJ AG AG BG FG HG IG JG	C1=CC(C2C1C3(C(=C(C2(C3(Cl)Cl)Cl)Cl)Cl)Cl)Cl
T66 BO EVT&J CR CQ DO1& GQ IO- BT6OTJ CQ DQ EQ F1O- BT6OTJ CQ DQ EQ F1 GLUCO RHAMNO	CC1C(C(C(C(O1)OCC2C(C(C(C(O2)OC3=CC(=C4C(=O)CC(OC4=C3)C5=CC(=C(C=C5)OC)O)O)O)O)O)O)O)O
QR BG DG EG F1R BQ CG EG FG	C1=C(C(=C(C(=C1Cl)Cl)CC2=C(C(=CC(=C2Cl)Cl)Cl)O)O)Cl
T6VMVNV FHJ D1 F1 F- AL6UTJ	CC1(C(=O)NC(=O)N(C1=O)C)C2=CCCCC2
QR CQ D6	CCCCCCC1=C(C=C(C=C1)O)O
L7VJ BQ DY1&1	CC(C)C1=CC(=O)C(=CC=C1)O
T C666 BS IVJ D1Q GM2N2&2	CCN(CC)CCNC1=C2C(=C(C=C1)CO)SC3=CC=CC=C3C2=O
T66 CNNJ BMZ	C1=CC=C2C(=C1)C=NN=C2NN
T66 BSWM EM DHJ HG ISZW	C1NC2=CC(=C(C=C2S(=O)(=O)N1)S(=O)(=O)N)Cl
T66 BSWM EM DHJ HXFFF ISZW	C1NC2=C(C=C(C(=C2)C(F)(F)F)S(=O)(=O)N)S(=O)(=O)N1
Z3R DQ	CC(CC1=CC=C(C=C1)O)N
ZVMQ	C(=O)(N)NO
T6N DNTJ AYR&R D6& D2O2Q	C1CN(CCN1CCOCCO)C(C2=CC=CC=C2)C3=CC=C(C=C3)Cl
QVY&R DIY	CC(C)CC1=CC=C(C=C1)C(C)C(=O)O
2N2 & 1VMR B1 F1	CCN(CC)CC(=O)NC1=C(C=CC=C1C)C
Q1YQ1O18	CCCCCCCCCCCCCCCCCCOCC(CO)O
T6NVMVJ EI A- ET5OTJ B1Q CQ	C1C(C(OC1N2C=C(C(=O)NC2=O)I)CO)O
T6NPOTJ AM2G BO B2G	C1CN(P(=O)(OC1)NCCCl)CCCl
T C676 BN&T&J B3N1&1	CN(C)CCCN1C2=CC=CC=C2CCC3=CC=CC=C31
ZV1I	C(C(=O)N)I
T66 BNJ GI II JQ	C1=CC2=C(C(=C(C=C2I)I)O)N=C1
ZR BI DI FI C1Y2 & VQ	CCC(CC1=C(C(=C(C=C1I)I)N)I)C(=O)O
T56 BM DN FNVNVJ F1Y1&1 H1	CC(C)CN1C2=C(C(=O)N(C1=O)C)NC=N2
T5NOJ C1 EVMM1R	CC1=CC(=NO1)C(=O)NNCC2=CC=CC=C2
T6NJ DVMZ	C1=CN=CC=C1C(=O)NN
QY1&1	CC(C)O
QR BQ DYQ1MY1&1	CC(C)NCC(C1=CC(=C(C=C1)O)O)O
L66 BV EVJ GQ	C1=CC2=C(C(=O)C=CC2=O)C(=C1)O
T C566 DO JV MOJ BO1 HO1 L1	CC1=CC(=O)C2=C(C3=C(C(=C2O1)OC)OC=C3)OC
T6O DVJ B1Q EQ	C1=C(OC=C(C1=O)O)CO
T6N DVJ A1YZVQ CQ	C1=CN(C=C(C1=O)O)CC(C(=O)O)N
L66 BV EVJ CQ D2UY1&1	CC(=CCC1=C(C2=CC=CC=C2C(=O)C1=O)O)C
QV11	CCCCCCCCCCCC(=O)O
L6TJ AMVNNO&2G	C1CCC(CC1)NC(=O)N(CCCl)N=O
T67 GMV JN IHJ CG IQ KR BG	C1=CC=C(C(=C1)C2=NC(C(=O)NC3=C2C=C(C=C3)Cl)O)Cl
T C6656 1A P GN LM CUTT&&T E1Q G	CN1CC(C=C2C1CC3=CNC4=CC=CC2=C34)CO
2OV1YVO2 & SPS & O1 & O1	CCOC(=O)CC(C(=O)OCC)SP(=S)(OC)OC
T5NMV DHJ BR& E1	CC1=NN(C(=O)C1)C2=CC=CC=C2
T6N DNTJ AYR&R DG& D1R C1	CC1=CC(=CC=C1)CN2CCN(CC2)C(C3=CC=CC=C3)C4=CC=C(C=C4)Cl
GR DO1VO2N1&1	CN(C)CCOC(=O)COC1=CC=C(C=C1)Cl
QVR BMR B1 C1	CC1=C(C(=CC=C1)NC2=CC=CC=C2C(=O)O)C
QVYZ1R DN2G2G-L	C1=CC(=CC=C1CC(C(=O)O)N)N(CCCl)CCCl
QVYZ1R DN2G2G -D	C1=CC(=CC=C1CC(C(=O)O)N)N(CCCl)CCCl
L66 BV EVJ C1	CC1=CC(=O)C2=CC=CC=C2C1=O
Q1YQ1OR B1	CC1=CC=CC=C1OCC(CO)O
T5MVNV EHJ C1 E2 ER	CCC1(C(=O)N(C(=O)N1)C)C2=CC=CC=C2
ZVO1X3&1&1OVZ	CCCC(C)(COC(=O)N)COC(=O)N
ZR DQ CVQ	C1=CC(=C(C=C1N)C(=O)O)O
Z2R CO1 DO1 EO1	COC1=CC(=CC(=C1OC)OC)CCN
T C666 BN ISJ ESO&1 B2- BT6NTJ A	CN1CCCCC1CCN2C3=CC=CC=C3SC4=C2C=C(C=C4)S(=O)C
L E5 B666TTT&J E1 FQ F1UU1 OO1	CC12CCC3C(C1CCC2(C#C)O)CCC4=C3C=CC(=C4)OC
QVY1&U1	CC(=C)C(=O)O
T6VMVNV FHJ D1 F2 F2	CCC1(C(=O)NC(=O)N(C1=O)C)CC
T66 B6 A B-C 1B I BN DN FN HNTJ	C1N2CN3CN1CN(C2)C3
ZVO1YQ1OR BO1	COC1=CC=CC=C1OCC(COC(=O)N)O
T C566 DO LVOJ BO1	COC1=C2C(=CC3=C1OC=C3)C=CC(=O)O2
GXGGYR DO1&R DO1	COC1=CC=C(C=C1)C(C2=CC=C(C=C2)OC)C(Cl)(Cl)Cl
GYGXFFO1	COC(C(Cl)Cl)(F)F
T C356 A AK DOTJ A1 A1 HOVYR & 1Q & Q & E	C[N+]1(C2CC(CC1C3C2O3)OC(=O)C(CO)C4=CC=CC=C4)C
T66 BSWN EM DHJ C1 D1G HG ISZW	CN1C(NC2=CC(=C(C=C2S1(=O)=O)S(=O)(=O)N)Cl)CCl
QR BVO1	COC(=O)C1=CC=CC=C1O
QVXZ1&1R CQ DQ	CC(CC1=CC(=C(C=C1)O)O)(C(=O)O)N
WS1&O1	COS(=O)(=O)C
T6MV DVTJ C2 C2 E1	CCC1(C(=O)C(CNC1=O)C)CC
T5N CNJ A2Q B1 ENW	CC1=NC=C(N1CCO)[N+](=O)[O-]
T6NTJ DQ ANU1- ET5N CNJ A1 BNW	CC1=NC=C(N1CCO)[N+](=O)[O-]
T5N CNJA2Q B1 ENW	null
E1YQYQYQYQ1E	C(C(C(C(C(CBr)O)O)O)O)Br
GYGYR BG&R DG	C1=CC=C(C(=C1)C(C2=CC=C(C=C2)Cl)C(Cl)Cl)Cl
T5NOJ C1Z EQ	C1=C(ONC1=O)CN
2N2 & VR C1	CCN(CC)C(=O)C1=CC=CC(=C1)C
T5VNVJ B2	CCN1C(=O)C=CC1=O
T66 BN EV JNJ B2 DVQ I1	CCN1C=C(C(=O)C2=C1N=C(C=C2)C)C(=O)O
T6NJ DVMM2VM1R	C1=CC=C(C=C1)CNC(=O)CCNNC(=O)C2=CC=NC=C2
WNR CG DMVR BQ EG	C1=CC(=C(C=C1[N+](=O)[O-])Cl)NC(=O)C2=C(C=CC(=C2)Cl)O
T67 GMV JN IHJ CNW KR	C1C(=O)NC2=C(C=C(C=C2)[N+](=O)[O-])C(=N1)C3=CC=CC=C3
QR BQ D1Y1&Y1&1R CQ DQ	CC(CC1=CC(=C(C=C1)O)O)C(C)CC2=CC(=C(C=C2)O)O
L E5 B666 OV MUTJ E FQ F1UU1 -A&F	CC12CCC3C(C1CCC2(C#C)O)CCC4=CC(=O)CCC34
L E5 B666 OV MUTJ E1 F1UU1 QQ	CC12CCC3C(C1CCC2(C#C)O)CCC4=C3CCC(=O)C4
T66 BVOT & J D1 GG IVMYVQ1R & JQ	CC1CC2=C(C=C(C(=C2C(=O)O1)O)C(=O)NC(CC3=CC=CC=C3)C(=O)O)Cl
QR BVMR DQ	C1=CC=C(C(=C1)C(=O)NC2=CC=C(C=C2)O)O
L E5 B666TJ A1Q CQ E1 IQ MQ QQ F- DT5OV EHJ& OO- BT6OTJ CQ DQ EQ F1	CC1C(C(C(C(O1)OC2CC(C3(C4C(CCC3(C2)O)C5(CCC(C5(CC4O)C)C6=CC(=O)OC6)O)CO)O)O)O)O
T67 GMV JN IHJ CG IQ KR	C1=CC=C(C=C1)C2=NC(C(=O)NC3=C2C=C(C=C3)Cl)O
T C566 DO FO JN MV EHJ J2 LVQ	CCN1C=C(C(=O)C2=CC3=C(C=C21)OCO3)C(=O)O
T5NVTJ A2UU2- AT5NTJ	C1CCN(C1)CC#CCN2CCCC2=O
1OR CQ DVR	COC1=CC(=C(C=C1)C(=O)C2=CC=CC=C2)O
T5VNNV EHJ BR DQ & CR & E4	CCCCC1C(=O)N(N(C1=O)C2=CC=C(C=C2)O)C3=CC=CC=C3
ZR CQ DVQ	C1=CC(=C(C=C1N)O)C(=O)O
L6V DVJ	C1=CC(=O)C=CC1=O
Z2R DO1	COC1=CC=C(C=C1)CCN
T66 CNJ B1R CO1 DO1& HO1 IO1	COC1=C(C=C(C=C1)CC2=NC=CC3=CC(=C(C=C32)OC)OC)OC
QR DG	C1=CC(=CC=C1O)Cl
GR DG	C1=CC(=CC=C1Cl)Cl
T56 BOV GO IU & TJ FQ	C1C=C2C(=CC(=O)O2)C(O1)O
T5OYMV EHJ BUM ER	C1=CC=C(C=C1)C2C(=O)N=C(O2)N
MUYZR DO5OR DYZUM	C1=CC(=CC=C1C(=N)N)OCCCCCOC2=CC=C(C=C2)C(=N)N
T6VMVMV FHJ FY3&1 F2	CCCC(C)C1(C(=O)NC(=O)NC1=O)CC
T C666 BN ISJ EG B3- AT6N DNTJ D2Q	C1CN(CCN1CCCN2C3=CC=CC=C3SC4=C2C=C(C=C4)Cl)CCO
ZVMV1R	C1=CC=C(C=C1)CC(=O)NC(=O)N
2OR DMV1	CCOC1=CC=C(C=C1)NC(=O)C
T6NJ BZ CNUNR& FZ	C1=CC=C(C=C1)N=NC2=C(N=C(C=C2)N)N
T C666 BN INJ	C1=CC=C2C(=C1)N=C3C=CC=CC3=N2
L56 BV DV CHJ CR	C1=CC=C(C=C1)C2C(=O)C3=CC=CC=C3C2=O
T6NJ BYR&2N1&1	CN(C)CCC(C1=CC=CC=C1)C2=CC=CC=N2
T6VMVMV FHJ F2 FR	CCC1(C(=O)NC(=O)NC1=O)C2=CC=CC=C2
T56 BVO DHJ D- D-/R DQ 2	C1=CC=C2C(=C1)C(=O)OC2(C3=CC=C(C=C3)O)C4=CC=C(C=C4)O
ZVO3R	C1=CC=C(C=C1)CCCOC(=O)N
O-AS-R	C1=CC=C(C=C1)[As]=O
T5VNNV EHJ BR& CR& E4	CCCCC1C(=O)N(N(C1=O)C2=CC=CC=C2)C3=CC=CC=C3
WSF1R	C1=CC=C(C=C1)CS(=O)(=O)F
T5N CSJ BMSWR DMVR BVQ	C1=CC=C(C(=C1)C(=O)NC2=CC=C(C=C2)S(=O)(=O)NC3=NC=CS3)C(=O)O
T6M DMTJ	C1CNCCN1
T6N DNTJ AV2E DV2E	C1CN(CCN1C(=O)CCBr)C(=O)CCBr
T66 BSWN EM DHJ C1 D1S1XFFF HG ISZW	CN1C(NC2=CC(=C(C=C2S1(=O)=O)S(=O)(=O)N)Cl)CSCC(F)(F)F
KA G	[Cl-].[K+]
KA I	[K+].[I-]
T67 GNV JN IHJ CG KR& G1- AL3TJ	C1CC1CN2C(=O)CN=C(C3=C2C=CC(=C3)Cl)C4=CC=CC=C4
T66 BNJ HO1 JMY1&3Z	CC(CCCN)NC1=C2C(=CC(=C1)OC)C=CC=N2
T6MV DVMTJ C2 CR	CCC1(C(=O)NCNC1=O)C2=CC=CC=C2
QVR DSWN3&3	CCCN(CCC)S(=O)(=O)C1=CC=C(C=C1)C(=O)O
ZR DVM2N2&2	CCN(CC)CCNC(=O)C1=CC=C(C=C1)N
ZR DVO2N2&2	CCN(CC)CCOC(=O)C1=CC=C(C=C1)N
T5NTJ A2XQR&- AL6TJ	C1CCC(CC1)C(CCN2CCCC2)(C3=CC=CC=C3)O
T C666 BN ISJ B3N1&1	CN(C)CCCN1C2=CC=CC=C2SC3=CC=CC=C31
T C666 BN ISJ BY2&N1&1	CN(C)CCCN1C2=CC=CC=C2SC3=CC=CC=C31
T C666 BN ISJ B1Y1&N1&1	CC(CN1C2=CC=CC=C2SC3=CC=CC=C31)N(C)C
T6N CN ENJ BO1 DMY1&1 FMY1&1	CC(C)NC1=NC(=NC(=N1)OC)NC(C)C
T6N CN ENJ BS1 DMY1&1 FMY1&1	CC(C)NC1=NC(=NC(=N1)SC)NC(C)C
GR BG DMV2	CCC(=O)NC1=CC(=C(C=C1)Cl)Cl
T6N CN ENJ BMY DMY FG	CC(C)NC1=NC(=NC(=N1)Cl)NC(C)C
QR BQ CQ EVO3	CCCOC(=O)C1=CC(=C(C(=C1)O)O)O
T6N DVJ A1VO3 CI EI	CCCOC(=O)CN1C=C(C(=O)C(=C1)I)I
T6NJ BN2N1&1&1R DO1	CN(C)CCN(CC1=CC=C(C=C1)OC)C2=CC=CC=N2
T6NJ DN1R DO1&2N1&1	CN(C)CCN(CC1=CC=C(C=C1)OC)C2=CC=CC=N2
T6N CNJ BZ DZ ER DG& F2	CCC1=C(C(=NC(=N1)N)N)C2=CC=C(C=C2)Cl
QYR & Y1 & M1	CC(C(C1=CC=CC=C1)O)NC
QYR&Y1&M1	CC(C(C1=CC=CC=C1)O)NC
QR CQ	C1=CC(=CC(=C1)O)O
WNR BQ E-AS-QQO	C1=CC(=C(C=C1[As](=O)(O)O)[N+](=O)[O-])O
T56 BSWMVJ	C1=CC=C2C(=C1)C(=O)NS2(=O)=O
T56 BO DO CHJ G2U1	C=CCC1=CC2=C(C=C1)OCO2
ZVR BQ	C1=CC=C(C(=C1)C(=O)N)O
QV8VQ	C(CCCCC(=O)O)CCCC(=O)O
T6N CNJ BMSWR DZ	C1=CN=C(N=C1)NS(=O)(=O)C2=CC=C(C=C2)N
T6N CN ENJ BM2 DM2 FG	CCNC1=NC(=NC(=N1)Cl)NCC
NA G	[Na+].[Cl-]
NA F	[F-].[Na+]
NA I	[Na+].[I-]
QV1I	C(C(=O)O)I
T6N DXTJ A3VR DF& D-& CT5MVXN EHJ DR	C1CN(CCC12C(=O)NCN2C3=CC=CC=C3)CCCC(=O)C4=CC=C(C=C4)F
QV17	CCCCCCCCCCCCCCCCCC(=O)O
T6 G656 B7 C6 E5 D 5ABCEF A& FX MNV QO VN SU AHT&&TTTTJ	C1CN2CC3=CCOC4CC(=O)N5C6C4C3CC2C61C7=CC=CC=C75
ZR DSWMV1	CC(=O)NS(=O)(=O)C1=CC=C(C=C1)N
ZR DSWMYZUM	C1=CC(=CC=C1N)S(=O)(=O)N=C(N)N
T6N CNJ BMSWR DZ& D1 F1	CC1=CC(=NC(=N1)NS(=O)(=O)C2=CC=C(C=C2)N)C
T5NOJ C1 EMSWR DZ	CC1=CC(=NO1)NS(=O)(=O)C2=CC=C(C=C2)N
ZSWR DZ	C1=CC(=CC=C1N)S(=O)(=O)N
T6NJ BMSWR DZ	C1=CC=NC(=C1)NS(=O)(=O)C2=CC=C(C=C2)N
T66 BN ENJ CMSWR DZ	C1=CC=C2C(=C1)N=CC(=N2)NS(=O)(=O)C3=CC=C(C=C3)N
T5N CSJ BMSWR DZ	C1=CC(=CC=C1N)S(=O)(=O)NC2=NC=CS2
T5VNNV EHJ BR& CR& E2SO&R	C1=CC=C(C=C1)N2C(=O)C(C(=O)N2C3=CC=CC=C3)CCS(=O)C4=CC=CC=C4
T5NOJ CMSWR DZ& D1 E1	CC1=C(ON=C1C)NS(=O)(=O)C2=CC=C(C=C2)N
L66J BSWQ DSWQ GSWQ JMVR D1 CMVR CMVMR CVMR B1 EVM-JL66J BSWQ DSWQ GSWQ &-NA-6	CC1=C(C=C(C=C1)C(=O)NC2=C3C(=CC(=CC3=C(C=C2)S(=O)(=O)O)S(=O)(=O)O)S(=O)(=O)O)NC(=O)C4=CC(=CC=C4)NC(=O)NC5=CC=CC(=C5)C(=O)NC6=C(C=CC(=C6)C(=O)NC7=C8C(=CC(=CC8=C(C=C7)S(=O)(=O)O)S(=O)(=O)O)S(=O)(=O)O)C
T67 GNV JN IHJ CG G1 IQ KR	CN1C2=C(C=C(C=C2)Cl)C(=NC(C1=O)O)C3=CC=CC=C3
L E5 B666 OV MUTJ A1 E1 FQ	CC12CCC3C(C1CCC2O)CCC4=CC(=O)CCC34C
T56 BVNVJ C- DT6VMVTJ	C1CC(=O)NC(=O)C1N2C(=O)C3=CC=CC=C3C2=O
T56 BVNVJ C- DT6VMVTJ -D	C1CC(=O)NC(=O)C1N2C(=O)C3=CC=CC=C3C2=O
T56 BVNVJ C- DT6VMVTJ -L	C1CC(=O)NC(=O)C1N2C(=O)C3=CC=CC=C3C2=O
T56 BN DN FNVMVJ B1 F1	CN1C=NC2=C1C(=O)NC(=O)N2C
T56 BM DNJ C-ET5N CSJ	C1=CC=C2C(=C1)NC(=N2)C3=CSC=N3
T5SVMV EHJ	C1C(=O)NC(=O)S1
SHR BVQ	C1=CC=C(C(=C1)C(=O)O)S
Q2S2Q	C(CSCCO)O
T3NTJ APS&- AT3NTJ&- AT3NTJ	C1CN1P(=S)(N2CC2)N3CC3
1N1 & YUS & SSYUS & N1 & 1	CN(C)C(=S)SSC(=S)N(C)C
T6NJ CVN2&2	CCN(CC)C(=O)C1=CN=CC=C1
T7NTJ AMVMSWR D1	CC1=CC=C(C=C1)S(=O)(=O)NC(=O)NN2CCCCCC2
T5M CN BUTJ B1R	C1CN=C(N1)CC2=CC=CC=C2
4MVMSWR D1	CCCCNC(=O)NS(=O)(=O)C1=CC=C(C=C1)C
T6NTJ A1Y1&VR D1	CC1=CC=C(C=C1)C(=O)C(C)CN2CCCCC2
L6TJ AVQ D1Z -T	C1CC(CCC1CN)C(=O)O
T5NTJ A2UU2- AT5NTJ	C1CCN(C1)CC#CCN2CCCC2
1VO1YOV1 & 1OV1	CC(=O)OCC(COC(=O)C)OC(=O)C
T66 BN DN GN JNJ CZ EZ HR& IZ	C1=CC=C(C=C1)C2=NC3=C(N=C(N=C3N=C2N)N)N
EYEE	C(Br)(Br)Br
T66 BSWM EM DHJ DYGG HG ISZW	C1=C2C(=CC(=C1Cl)S(=O)(=O)N)S(=O)(=O)NC(N2)C(Cl)Cl
G2N2G2G	C(CCl)N(CCCl)CCCl
Z2M2M2Z	C(CNCCNCCN)N
T6NTJ A3VR DF& DQ DR CXFFF	C1CN(CCC1(C2=CC(=CC=C2)C(F)(F)F)O)CCCC(=O)C3=CC=C(C=C3)F
T5OVNV EHJ C1 E1 E1	CC1(C(=O)N(C(=O)O1)C)C
T6N CNJ BZ DZ E1R CO1 DO1 EO1	COC1=CC(=CC(=C1OC)OC)CC2=CN=C(N=C2N)N
T6NJ BN1R&2N1&1	CN(C)CCN(CC1=CC=CC=C1)C2=CC=CC=N2
T6NJ BN1R&2N1&1 &GH	CN(C)CCN(CC1=CC=CC=C1)C2=CC=CC=N2
ZY5 & 1	CCCCCC(C)N
T56 BN GN INJ FZ I- BT5OTJ CQ DQ E1Q	C1=CN(C2=NC=NC(=C21)N)C3C(C(C(O3)CO)O)O
Z2R DQ	C1=CC(=CC=C1CCN)O
QV9U1	C=CCCCCCCCCC(=O)O
ZVO2	CCOC(=O)N
T B656 CV EV HO FU BHT & JB1 DV1 KQ L1 MQ	CC1=C(C(=C2C(=C1O)C3(C(=CC(=O)C(C3=O)C(=O)C)O2)C)C(=O)C)O
T-36-MV DOV GMV JOV MMV POV SMV VOV B&MV E&OV H&MV K&OVTJ CY1&1 FY1&1I1 LY1&1 OY1&1 RY1&1 U1 A&Y1&1 D&Y1&1 G&Y1&1 J&1 M&Y1&1	CC1C(=O)NC(C(=O)OC(C(=O)NC(C(=O)OC(C(=O)NC(C(=O)OC(C(=O)NC(C(=O)OC(C(=O)NC(C(=O)OC(C(=O)NC(C(=O)O1)C(C)C)C(C)C)C(C)C)C)C(C)C)C(C)C)C(C)C)C)C(C)C)C(C)C)C(C)C
T D6 B5666 2AB S CN MN&&TTTJ Q2 SVO1 SQ	CCC12CCCN3C1C4=C(CC3)C5=CC=CC=C5N4C(C2)(C(=O)OC)O
T66 BNJ CVQ EQ JQ	C1=CC2=C(C(=C1)O)NC(=CC2=O)C(=O)O
ZN G2	Cl[Zn]Cl
L E5 B666 OV KU MUTJ A1 BF CQ E1 FV1Q FQ G1	CC1CC2C3CCC4=CC(=O)C=CC4(C3(C(CC2(C1(C(=O)CO)O)C)O)F)C
L E5 B666 OV MUTJ A CQ E FV1OV1 FQ -B&ACEF	CC(=O)OCC(=O)C1(CCC2C1(CC(C3C2CCC4=CC(=O)CCC34C)O)C)O
T D3 B556 BN EM JV MVTTT&J GO1 H1OVZ KZ L1	CC1=C(C(=O)C2=C(C1=O)N3CC4C(C3(C2COC(=O)N)OC)N4)N
T6NTJ A1 DVO2 DR &GH	CCOC(=O)C1(CCN(CC1)C)C2=CC=CC=C2.Cl
ZVO1XQ2&R	CCC(COC(=O)N)(C1=CC=CC=C1)O
L E5 B666 OV MUTJ A1 CQ E1 FV1Q	CC12CCC(=O)C=C1CCC3C2C(CC4(C3CCC4C(=O)CO)C)O
L E5 B666TTT&J E1 FQ GQ OQ	CC12CCC3C(C1CC(C2O)O)CCC4=C3C=CC(=C4)O
L E5 B666TTT&J E1 FQ OQ	CC12CCC3C(C1CCC2O)CCC4=C3C=CC(=C4)O
QVR BG FG	C1=CC(=C(C(=C1)Cl)C(=O)O)Cl
QVR BG CG FG	C1=CC(=C(C(=C1Cl)C(=O)O)Cl)Cl
2N2&2OVYR&R &GH	CCN(CC)CCOC(=O)C(C1=CC=CC=C1)C2=CC=CC=C2.Cl
T F6 D5 C666 EM ON&&TTTJ HO1 SOVR CO1 DO1 EO1& TO1 UVO1	COC1C(CC2CN3CCC4=C(C3CC2C1C(=O)OC)NC5=C4C=CC(=C5)OC)OC(=O)C6=CC(=C(C(=C6)OC)OC)OC
T6MVMVVVJ	C1(=O)C(=O)NC(=O)NC1=O
QVR BG EG	C1=CC(=C(C=C1Cl)C(=O)O)Cl
QVR BG DG EG	C1=C(C(=CC(=C1Cl)Cl)Cl)C(=O)O
QVR BG DG	C1=CC(=C(C=C1Cl)Cl)C(=O)O
T56 BO DO CHJ G3 H1O2O2O4	CCCCOCCOCCOCC1=CC2=C(C=C1CCC)OCO2
T56 BM DNJ	C1=CC=C2C(=C1)NC=N2
T6N CN ENJ B- AT3NTJ& D- AT3NTJ& F- AT3NTJ	C1CN1C2=NC(=NC(=N2)N3CC3)N4CC4
ZR BQ	C1=CC=C(C(=C1)N)O
GR BG DYQ1MY &GH	CC(C)NCC(C1=CC(=C(C=C1)Cl)Cl)O.Cl
QR BQ DYQ1MY1&1 &GH	CC(C)NCC(C1=CC(=C(C=C1)O)O)O.Cl
QVR CG DG	C1=CC(=C(C=C1C(=O)O)Cl)Cl
1N1&VOR CK1&1&1 &Q &OSW1	CN(C)C(=O)OC1=CC=CC(=C1)[N+](C)(C)C.COS(=O)(=O)[O-]
ZY1&1R	CC(CC1=CC=CC=C1)N
ZY1&1R -D	CC(CC1=CC=CC=C1)N
1VMR DO1	CC(=O)NC1=CC=C(C=C1)OC
1N1&1N1&1	CN(C)CN(C)C
1N1&YUS&S1N1&1	CN(C)CSC(=S)N(C)C
ZVO2K1&1&1 &Q &G	C[N+](C)(C)CCOC(=O)N.[Cl-]
L E5 B666 OV MUTJ E FOV1 F1UU1 -B&EF	CC(=O)OC1(CCC2C1(CCC3C2CCC4=CC(=O)CCC34)C)C#C
L E5 B666 FX OV MUTJ A1 E1 KSV1 F-& CT5VOXTJ	CC(=O)SC1CC2=CC(=O)CCC2(C3C1C4CCC5(C4(CC3)C)CCC(=O)O5)C
T6MVMVXVJ E-& CT6-SI- CXTJ A1 A1 D2	CCC1CC[Si](CC12C(=O)NC(=O)NC2=O)(C)C
T6MVMVXVJ E-& CT6-SI- CXTJ A1 A1	C[Si]1(CCCC2(C1)C(=O)NC(=O)NC2=O)C
T6VMVMV FHJ F2U1 F2U1	C=CCC1(C(=O)NC(=O)NC1=O)CC=C
T6NPNPNPJ B- AT3NTJ& B- AT3NTJ& D- AT3NTJ& D- AT3NTJ& F- AT3NTJ& F- AT3NTJ	C1CN1P2(=NP(=NP(=N2)(N3CC3)N4CC4)(N5CC5)N6CC6)N7CC7
T6MVMVXVJ E-& CT6-SI- CXTJ A1 A1 D1	CC1CC[Si](CC12C(=O)NC(=O)NC2=O)(C)C
T7-SI- CXTJ A1 A1 C-& ET6MVMVXVJ	C[Si]1(CCCCC2(C1)C(=O)NC(=O)NC2=O)C
GXGGYQPO&O1&O1	COP(=O)(C(C(Cl)(Cl)Cl)O)OC
L E5 B666 CV OV AHTTT&J A1 E1 FV1Q FQ	CC12CC(=O)C3C(C1CCC2(C(=O)CO)O)CCC4=CC(=O)C=CC34C
T C666 BO IHJ IVO2K2&2&1 &Q &E	CC[N+](C)(CC)CCOC(=O)C1C2=CC=CC=C2OC3=CC=CC=C13.[Br-]
T C666 BN ISJ B3N1&1 &GH	CN(C)CCCN1C2=CC=CC=C2SC3=CC=CC=C31.Cl
L G6 D6 B666J	C1=CC=C2C(=C1)C=CC3=CC4=C(C=CC5=CC=CC=C54)C=C32
L B656 HHJ ENQV1	CC(=O)N(C1=CC2=C(C=C1)C3=CC=CC=C3C2)O
L B656 HHJ EMV1	CC(=O)NC1=CC2=C(C=C1)C3=CC=CC=C3C2
T6MVMVJ EXFFF	C1=C(C(=O)NC(=O)N1)C(F)(F)F
T6NVMVJ EI A- ET5OTJ B1Q CQ	C1C(C(OC1N2C=C(C(=O)NC2=O)I)CO)O
T5OVTJ C2 D1- DT5N CNJ C1 &GH	CCC1C(COC1=O)CC2=CN=CN2C.Cl
T6K DNTJ A1 A1 DR &Q &I	C[N+]1(CCN(CC1)C2=CC=CC=C2)C.[I-]
1N1&R C1 DNUNR	CC1=C(C=CC(=C1)N(C)C)N=NC2=CC=CC=C2
T57 ANNNN&TJ	C1CCC2=NN=NN2CC1
T6NJ CZ DZ	C1=CN=CC(=C1N)N
ONN2&2	CCN(CC)N=O
Z1YQR CQ DQ &GH -R	C1=CC(=C(C=C1C(CN)O)O)O.Cl
G2N1R&1R &GH	C1=CC=C(C=C1)CN(CCCl)CC2=CC=CC=C2.Cl
QR DM1	CNC1=CC=C(C=C1)O
MUYZMYUM&MR &GH	C1=CC=C(C=C1)N=C(N)N=C(N)N.Cl
1N1&R DNUNR C1	CC1=CC(=CC=C1)N=NC2=CC=C(C=C2)N(C)C
G2N1&2G &GH	CN(CCCl)CCCl.Cl
WS1&OY1&2Y1&OSW1	CC(CCC(C)OS(=O)(=O)C)OS(=O)(=O)C
Z3M3Z	C(CN)CNCCCN
GXGGG	C(Cl)(Cl)(Cl)Cl
T C555 A AO DVOVTJ C1 G1	CC12C3CCC(C1(C(=O)OC2=O)C)O3
L D6 B666J	C1=CC=C2C(=C1)C=CC3=CC4=CC=CC=C4C=C32
T66 BNJ BO ENW	C1=CC=C2C(=C1)C(=CC=[N+]2[O-])[N+](=O)[O-]
WNR DYQY1QMVYGG	C1=CC(=CC=C1C(C(CO)NC(=O)C(Cl)Cl)O)[N+](=O)[O-]
SCN2U1	C=CCN=C=S
16K1&1&1 &Q &E	CCCCCCCCCCCCCCCC[N+](C)(C)C.[Br-]
ZN1&1	CN(C)N
QX1&1&XGGG	CC(C)(C(Cl)(Cl)Cl)O
T B556 EN GNTT&J B1 E1 G1 KOVM1	CC12CCN(C1N(C3=C2C=C(C=C3)OC(=O)NC)C)C
ZSWQ	NS(=O)(=O)O
L E5 B666TTT&J E1 FQ F1UU1 OQ	CC12CCC3C(C1CCC2(C#C)O)CCC4=C3C=CC(=C4)O
L C555 A IUTJ AG AG BG DG EG HG IG JG	C1C2C(C(C1Cl)Cl)C3(C(=C(C2(C3(Cl)Cl)Cl)Cl)Cl)Cl
L E5 B666 OV MUTJ A1 E1 FV1	CC(=O)C1CCC2C1(CCC3C2CCC4=CC(=O)CCC34C)C
L E5 B666 OV MUTJ A E FO52 -B&AEF	CCC(=O)OC1CCC2C1(CCC3C2CCC4=CC(=O)CCC34C)C
L E5 B666 LUTJ A1 E1 FY1&3Y1&1 OQ	CC(C)CCCC(C)C1CCC2C1(CCC3C2CC=C4C3(CCC(C4)O)C)C
L D6 B666J C1 J1	CC1=C2C=CC3=CC=CC=C3C2=C(C4=CC=CC=C14)C
L D6 B666J F1 G1	CC1=C2C=CC3=CC=CC=C3C2=C(C4=CC=CC=C14)C
T5NNVJ A1 BR& DN1&1 E1	CC1=C(C(=O)N(N1C)C2=CC=CC=C2)N(C)C
L E5 B666 OV MUTJ A E FQ F -B&AEF	CC12CCC(=O)C=C1CCC3C2CCC4(C3CCC4(C)O)C
T C666 BN ISJ B1Y1&N1&1 &GH	CC(CN1C2=CC=CC=C2SC3=CC=CC=C31)N(C)C.Cl
T B666 DV GNTT&J E1Y1&1 LO1 MO1	CC(C)CC1CN2CCC3=CC(=C(C=C3C2CC1=O)OC)OC
T6NJ B1 CQ D1Q E1Q &GH	CC1=NC=C(C(=C1O)CO)CO.Cl
QR BG CG DG FG	C1=C(C(=C(C(=C1Cl)Cl)Cl)O)Cl
T56 BMVOJ	C1=CC=C2C(=C1)NC(=O)O2
T6N DOTJ ANO	C1COCCN1N=O
QVYZ1R CQ DQ	C1=CC(=C(C=C1CC(C(=O)O)N)O)O
QVYZ1R CQ DQ -L	C1=CC(=C(C=C1CC(C(=O)O)N)O)O
ZR DNUNR	C1=CC=C(C=C1)N=NC2=CC=C(C=C2)N
1N1&R DNUNR	CN(C)C1=CC=C(C=C1)N=NC2=CC=CC=C2
Q2R	C1=CC=C(C=C1)CCO
T5SJ BXQVO2K2&2&1&- AL5TJ &Q &E	CC[N+](C)(CC)CCOC(=O)C(C1CCCC1)(C2=CC=CS2)O.[Br-]
L D6 B566 LU&TTTJ A1 E1 OQ FY1&- BT6MTJ CQ E1	CC1CC(C(NC1)C(C)C2=C(C3=C(C=C2)C4CC=C5CC(CCC5(C4C3)C)O)C)O
T66 CNJ B1R CO1 DO1& HO1 IO1 &GH	COC1=C(C=C(C=C1)CC2=NC=CC3=CC(=C(C=C32)OC)OC)OC.Cl
T56 BMJ D2N1&1	CN(C)CCC1=CNC2=CC=CC=C21
T5N CSJ DNW B- CT5MVNTJ	C1CN(C(=O)N1)C2=NC=C(S2)[N+](=O)[O-]
T C666 BS EY INJ EUK1&1 MN1&1 &G &421	CN(C)C1=CC2=C(C=C1)N=C3C=CC(=[N+](C)C)C=C3S2.[Cl-]
ER B1K2&1&1 &OSWR D1	CC[N+](C)(C)CC1=CC=CC=C1Br.CC1=CC=C(C=C1)S(=O)(=O)[O-]
WSQR D1	CC1=CC=C(C=C1)S(=O)(=O)O
T56 BN DOJ CZ HG	C1=CC2=C(C=C1Cl)N=C(O2)N
T6N CUTJ A1 CVO1 &GH	CN1CCC=C(C1)C(=O)OC.Cl
WNR DVQ	C1=CC(=CC=C1C(=O)O)[N+](=O)[O-]
WS1&O2	CCOS(=O)(=O)C
ZX1&1&VQ	CC(C)(C(=O)O)N
ONN1&1	CN(C)N=O
T6K DYTJ A1 A1 DUYR&R &WSO&O1	C[N+]1(CCC(=C(C2=CC=CC=C2)C3=CC=CC=C3)CC1)C.COS(=O)(=O)[O-]
L E5 B666 FV OV MUTJ A1 E1	CC12CCC(=O)C=C1CCC3C2CCC4(C3CCC4=O)C
L66J BOVM1	CNC(=O)OC1=CC=CC2=CC=CC=C21
ZVMR C1	CC1=CC(=CC=C1)NC(=O)N
ZVO1X1&1OVZY2&1	CCC(C)C(C)(COC(=O)N)COC(=O)N
2OSWO2	CCOS(=O)(=O)OCC
L B677 MV&T&J CO1 DO1 EO1 JMV1 NO1	CC(=O)NC1CCC2=CC(=C(C(=C2C3=CC=C(C(=O)C=C13)OC)OC)OC)OC
T6NJ B1 CQ DVH E1Q &GH	CC1=NC=C(C(=C1O)C=O)CO.Cl
1VMYVQ2S1	CC(=O)NC(CCSC)C(=O)O
VH5	CCCCCC=O
L E5 B666TJ AVH E1 IQ MQ OQ F- DT5OV EHJ	CC12CCC3C(C1(CCC2C4=CC(=O)OC4)O)CCC5(C3(CCC(C5)O)C=O)O
WNR CQ BNW	C1=CC(=C(C(=C1)O)[N+](=O)[O-])[N+](=O)[O-]
T6MVMVJ EN2G2G	C1=C(C(=O)NC(=O)N1)N(CCCl)CCCl
T6VMVTJ E1YQ- BL6VTJ D1 F1	CC1CC(C(=O)C(C1)C(CC2CC(=O)NC(=O)C2)O)C
T6N CNJ B1 DZ E1- AT5K CSJ D2Q E1 &Q &G &GH	CC1=C(SC=[N+]1CC2=CN=C(N=C2N)C)CCO.Cl.[Cl-]
QVYZ2S2	CCSCCC(C(=O)O)N
Q2K1&1&1 &Q &G	C[N+](C)(C)CCO.[Cl-]
GYGG	C(Cl)(Cl)Cl
GXGGXGGG	C(C(Cl)(Cl)Cl)(Cl)(Cl)Cl
T F5 E5 B666 GO IO RV AHTTTT&J A BF CQ E FVIQ H H OF -A&BHO -B&ACEF	CC1(OC2CC3C4CC(C5=CC(=O)C=CC5(C4(C(CC3(C2(O1)C(=O)CO)C)O)F)C)F)C
2N2&2OR DXQR&1R DO1	CCN(CC)CCOC1=CC=C(C=C1)C(CC2=CC=C(C=C2)OC)(C3=CC=CC=C3)O
QV1E	C(C(=O)O)Br
VHN1&1	CN(C)C=O
L E5 B666 OV MUTJ E FQ F1UU1 -A&F	CC12CCC3C(C1CCC2(C#C)O)CCC4=CC(=O)CCC34
L E5 B666OV MUTJ E1 F1UU1 QQ	CC12CCC3C(C1CCC2(C#C)O)CCC4=C3CCC(=O)C4
L6V DVJ B- AT3NTJ& C- AT3NTJ& E- AT3NTJ	C1CN1C2=CC(=O)C(=C(C2=O)N3CC3)N4CC4
T C666 BN ISJ B3N1&1 EG &GH	CN(C)CCCN1C2=CC=CC=C2SC3=C1C=C(C=C3)Cl.Cl
OS2&2	CCS(=O)CC
WNR BF ENW	C1=CC(=C(C=C1[N+](=O)[O-])[N+](=O)[O-])F
T56 BO DO CHJ GG I1OV- BL3TJ A1 A1 C1UY1&1	CC(=CC1C(C1(C)C)C(=O)OCC2=CC3=C(C=C2Cl)OCO3)C
SHYVQ1VQ	C(C(C(=O)O)S)C(=O)O
ZSWR D1	CC1=CC=C(C=C1)S(=O)(=O)N
ZR DV2	CCC(=O)C1=CC=C(C=C1)N
QR DV2	CCC(=O)C1=CC=C(C=C1)O
Q5	CCCCCO
GXGG1	CC(Cl)(Cl)Cl
2K2&2&2 &E	CC[N+](CC)(CC)CC.[Br-]
T66 BVN ENJ CR B1& D1	CC1=CC=CC=C1N2C(=NC3=CC=CC=C3C2=O)C
GYGYR DG&R DG	C1=CC(=CC=C1C(C2=CC=C(C=C2)Cl)C(Cl)Cl)Cl
RMR DMR	C1=CC=C(C=C1)NC2=CC=C(C=C2)NC3=CC=CC=C3
I1	CI
E2	CCBr
G1E	C(Cl)Br
NC1	CC#N
SH2	CCS
G1G	C(Cl)Cl
I1I	C(I)I
GYGE	C(Cl)(Cl)Br
ZY1&1	CC(C)N
IYII	C(I)(I)I
WN1	C[N+](=O)[O-]
T3MTJ B1	CC1CN1
1K1&1&1 &Q &I	C[N+](C)(C)C.[I-]
GXGGE	C(Cl)(Cl)(Cl)Br
ZX1&1&1	CC(C)(C)N
WSQ1	CS(=O)(=O)O
G-SI-1&1&1	C[Si](C)(C)Cl
G-SI-G1&1	C[Si](C)(Cl)Cl
G-SI-GG1	C[Si](Cl)(Cl)Cl
Q1XEEE	C(C(Br)(Br)Br)O
2X1&1&1	CCC(C)(C)C
QX2&1&1	CCC(C)(C)O
QX1&1&CN	CC(C)(C#N)O
Q1XFFF	C(C(F)(F)F)O
QOX1&1&1	CC(C)(C)OO
G-SI-GG1U1	C=C[Si](Cl)(Cl)Cl
1X1&1&V1	CC(=O)C(C)(C)C
QVX1&1&1	CC(C)(C)C(=O)O
QVXGG	CC(C(=O)O)(Cl)Cl
QVXGGG	C(=O)(C(Cl)(Cl)Cl)O
QVXFFF	C(=O)(C(F)(F)F)O
WNXGGG	C([N+](=O)[O-])(Cl)(Cl)Cl
WNXGGG -ABSORBED	C([N+](=O)[O-])(Cl)(Cl)Cl
QX1&1&XQ1&1	CC(C)(C(C)(C)O)O
WS2&X2&1&SW2	CCC(C)(S(=O)(=O)CC)S(=O)(=O)CC
T F5 E5 B666 GO IO RV AHTTTT&J A1 BF CQ E1 FV1Q H1 H1	CC1(OC2CC3C4CCC5=CC(=O)C=CC5(C4(C(CC3(C2(O1)C(=O)CO)C)O)F)C)C
QY1&X1&1&1Q	CC(C(C)(C)CO)O
Q1XFFYFF	C(C(C(F)F)(F)F)O
WNX1&1&1Q	CC(C)(CO)[N+](=O)[O-]
1U2-SN-R&R&R	C=CC[Sn](C1=CC=CC=C1)(C2=CC=CC=C2)C3=CC=CC=C3
T6VMVMV FHJ FY1&1 F2	CCC1(C(=O)NC(=O)NC1=O)C(C)C
G-SI-R&R&R	C1=CC=C(C=C1)[Si](C2=CC=CC=C2)(C3=CC=CC=C3)Cl
T6KTJ A1 A1 COVXQR&R &E	C[N+]1(CCCC(C1)OC(=O)C(C2=CC=CC=C2)(C3=CC=CC=C3)O)C.[Br-]
T6VMVMV FHJ FY1&1 F2U1	CC(C)C1(C(=O)NC(=O)NC1=O)CC=C
T6VMVMV FHJ F4 F2	CCCCC1(C(=O)NC(=O)NC1=O)CC
1VMR DSWR DMV1	CC(=O)NC1=CC=C(C=C1)S(=O)(=O)C2=CC=C(C=C2)NC(=O)C
L5 AHJ AG AG BG CG DG EG	C1(=C(C(C(=C1Cl)Cl)(Cl)Cl)Cl)Cl
WNX1&1Q1Q	CC(CO)(CO)[N+](=O)[O-]
ZVMVXE2&2	CCC(CC)(C(=O)NC(=O)N)Br
T5MVMV EHJ E1 E1	CC1(C(=O)NC(=O)N1)C
L C555 A DU IUTJ	C1C=CC2C1C3CC2C=C3
QX2&1&1UU1	CCC(C)(C#C)O
1U1SW1U1	C=CS(=O)(=O)C=C
1OSWO1	COS(=O)(=O)OC
T5SW CUTJ	C1C=CCS1(=O)=O
T3OTJ B1 BR& CVO2	CCOC(=O)C1C(O1)(C)C2=CC=CC=C2
Q1XZ1Q1Q	C(C(CO)(CO)N)O
2OV1XVO2&OV1&1VO2	CCOC(=O)CC(CC(=O)OCC)(C(=O)OCC)OC(=O)C
2OV1XQVO2&1VO2	CCOC(=O)CC(CC(=O)OCC)(C(=O)OCC)O
2-PB-2&2&2	CC[Pb](CC)(CC)CC
2O-SI-2&O2&O2	CCO[Si](CC)(OCC)OCC
2O-SI-O2&O2&O2	CCO[Si](OCC)(OCC)OCC
L6TJ AQ A1UU1	C#CC1(CCCCC1)O
ZVOX2&2&1	CCC(C)(CC)OC(=O)N
1R BOPO&OR B1&OR B1	CC1=CC=CC=C1OP(=O)(OC2=CC=CC=C2C)OC3=CC=CC=C3C
1Y1&VOX1&1U1&3UY1&1	CC(C)C(=O)OC(C)(CCC=C(C)C)C=C
2OPO&O2&O2	CCOP(=O)(OCC)OCC
GR D1XQR D1&R DO2N2&2	CCN(CC)CCOC1=CC=C(C=C1)C(CC2=CC=C(C=C2)Cl)(C3=CC=C(C=C3)C)O
4Y2&1OPO&O1Y4&2&O1Y4&2	CCCCC(CC)COP(=O)(OCC(CC)CCCC)OCC(CC)CCCC
4OPO&4&O4	CCCCOP(=O)(CCCC)OCCCC
4O2OPO&O2O4&O2O4	CCCCOCCOP(=O)(OCCOCCCC)OCCOCCCC
L6V BUTJ C1 D1 D1	CC1=CC(=O)CC(C1)(C)C
1X1&1&OOX1&1&2X1&1&OOX1&1&1	CC(C)(C)OOC(C)(C)CCC(C)(C)OOC(C)(C)C
NCX1&1&NUNX1&1&CN	CC(C)(C#N)N=NC(C)(C)C#N
1U1XQ1&3UY1&1	CC(=CCCC(C)(C=C)O)C
1Y1&U3XQ1&1U1 -,-	CC(=CCCC(C)(C=C)O)C
EY2&1	CCC(C)Br
E1Y1&1	CC(C)CBr
2Y1&1	CCC(C)C
1UY1&1U1	CC(=C)C=C
Z1Y1&1	CC(C)CN
NCY1&1	CC(C)C#N
Q1Y1&1	CC(C)CO
VHY1&1	CC(C)C=O
VHY1&U1	CC(=C)C=O
GY1&1G	CC(CCl)Cl
G1YGU1	C=C(CCl)Cl
Q1YG1	CC(CO)Cl
ZY1&1Z	CC(CN)N
QY2&1	CCC(C)O
1V1U1	CC(=O)C=C
G1V1	CC(=O)CCl
QY1&CN	CC(C#N)O
GYG1G	C(C(Cl)Cl)Cl
ZV2	CCC(=O)N
ZV1U1	C=CC(=O)N
ZV1G	C(C(=O)N)Cl
QV1U1	C=CC(=O)O
1VM1	CC(=O)NC
1VO1	CC(=O)OC
WN2	CC[N+](=O)[O-]
EYEYEE	C(C(Br)Br)(Br)Br
1Y1&Y1&1	CC(C)C(C)C
QVY1&1	CC(C)C(=O)O
GYGYGG	C(C(Cl)Cl)(Cl)Cl
ZVY1&U1	CC(=C)C(=O)N
QVYGG	C(C(=O)O)(Cl)Cl
GVN1&1	CN(C)C(=O)Cl
2X1&1&R BQ EQ DX2&1&1	CCC(C)(C)C1=CC(=C(C=C1O)C(C)(C)CC)O
L55 A CYTJ CU1 D1 D1	CC1(C2CCC(C2)C1=C)C
QX1&1&XQ1&R DG	CC(C)(C(C)(C1=CC=C(C=C1)Cl)O)O
QR BG FG DX1&1&R DQ BG FG	CC(C)(C1=CC(=C(C(=C1)Cl)O)Cl)C2=CC(=C(C(=C2)Cl)O)Cl
QR B1 DY1&1R DQ C1	CC1=C(C=CC(=C1)C(C)(C)C2=CC(=C(C=C2)O)C)O
QR B1 DX1&1&R DQ C1	CC1=C(C=CC(=C1)C(C)(C)C2=CC(=C(C=C2)O)C)O
WSR&R DG	C1=CC=C(C=C1)S(=O)(=O)C2=CC=C(C=C2)Cl
QR DX1&1&R DQ	CC(C)(C1=CC=C(C=C1)O)C2=CC=C(C=C2)O
GR DXQ1&R DG	CC(C1=CC=C(C=C1)Cl)(C2=CC=C(C=C2)Cl)O
GR DSWR DG	C1=CC(=CC=C1S(=O)(=O)C2=CC=C(C=C2)Cl)Cl
QR DSWR DQ	C1=CC(=CC=C1O)S(=O)(=O)C2=CC=C(C=C2)O
G-SI-GR&R	C1=CC=C(C=C1)[Si](C2=CC=CC=C2)(Cl)Cl
ONN1&SWR D1	CC1=CC=C(C=C1)S(=O)(=O)N(C)N=O
GR DSWOR DG	C1=CC(=CC=C1OS(=O)(=O)C2=CC=C(C=C2)Cl)Cl
WSR&OR DG	C1=CC=C(C=C1)S(=O)(=O)OC2=CC=C(C=C2)Cl
2OSWR D1	CCOS(=O)(=O)C1=CC=C(C=C1)C
G2OSWR D1	CC1=CC=C(C=C1)S(=O)(=O)OCCCl
1X1&R&OOX1&1&R	CC(C)(C1=CC=CC=C1)OOC(C)(C)C2=CC=CC=C2
QR D1X1&1&1	CCC(C)(C)C1=CC=C(C=C1)O
1OSWR D1	CC1=CC=C(C=C1)S(=O)(=O)OC
L6TJ AZ A1 DXZ1&1	CC1(CCC(CC1)C(C)(C)N)N
QVYE2	CCC(C(=O)O)Br
1UY1&VO1	CC(=C)C(=O)OC
1UYGVO1	COC(=O)C(=C)Cl
L66J BSWQ CZ	C1=CC=C2C(=C1)C=CC(=C2S(=O)(=O)O)N
WNR B1 F1	CC1=C(C(=CC=C1)C)[N+](=O)[O-]
T D3 C55 J35 A ED KOTJ	C1C2C3CC4C(C3C1C5C2O5)O4
T F3 C555 B3 A BX GO MOTJ	C1C2C3CC4C(C3C1C5C2O5)O4
L E5 B666TJ A1 DQ E1 FY1&2VM2SWQ KQ OQ	CC(CCC(=O)NCCS(=O)(=O)O)C1CCC2C1(C(CC3C2C(CC4C3(CCC(C4)O)C)O)O)C
L C666 BV IVJ E1 D- DL C666 BV IVJ E1	CC1=C(C2=C(C=C1)C(=O)C3=CC=CC=C3C2=O)C4=C(C=CC5=C4C(=O)C6=CC=CC=C6C5=O)C
L C666 BV IVJ DMVR& GG	C1=CC=C(C=C1)C(=O)NC2=C3C(=C(C=C2)Cl)C(=O)C4=CC=CC=C4C3=O
L C666 BV IVJ DQ GMR D1	CC1=CC=C(C=C1)NC2=C3C(=C(C=C2)O)C(=O)C4=CC=CC=C4C3=O
L C666 BV IVJ DZ EE GE	C1=CC=C2C(=C1)C(=O)C3=C(C2=O)C(=C(C=C3Br)Br)N
L C666 BV IVJ DZ EQ GQ	C1=CC=C2C(=C1)C(=O)C3=C(C2=O)C(=C(C=C3O)O)N
L C666 BV IVJ DQ EQ GQ	C1=CC=C2C(=C1)C(=O)C3=C(C2=O)C(=C(C=C3O)O)O
L C666 BV IVJ DQ GQ KQ NQ	C1=CC(=C2C(=C1O)C(=O)C3=C(C=CC(=C3C2=O)O)O)O
L C666 BV IVJ DQ GQ	C1=CC=C2C(=C1)C(=O)C3=C(C=CC(=C3C2=O)O)O
T666 1A M CVOVJ	C1=CC2=C3C(=C1)C(=O)OC(=O)C3=CC=C2
T C666 BO EYJ EUK2&2 IR BVQ& MN2&2 &Q &G	CCN(CC)C1=CC2=C(C=C1)C(=C3C=CC(=[N+](CC)CC)C=C3O2)C4=CC=CC=C4C(=O)O.[Cl-]
L C6666 1A Q IVJ OE	C1=CC=C2C(=C1)C3=C4C(=C(C=C3)Br)C=CC=C4C2=O
L C6666 1A Q IVJ	C1=CC=C2C(=C1)C3=CC=CC4=C3C(=CC=C4)C2=O
L C666 BV IVJ DOR& KOR	C1=CC=C(C=C1)OC2=CC=CC3=C2C(=O)C4=C(C3=O)C(=CC=C4)OC5=CC=CC=C5
L C666 BV IVJ DM- DL C666 BV IVJ	C1=CC=C2C(=C1)C(=O)C3=C(C2=O)C(=CC=C3)NC4=CC=CC5=C4C(=O)C6=CC=CC=C6C5=O
L C666 BV IVJ DZ E1	CC1=C(C2=C(C=C1)C(=O)C3=CC=CC=C3C2=O)N
L C666 BV IVJ DNW	C1=CC=C2C(=C1)C(=O)C3=C(C2=O)C(=CC=C3)[N+](=O)[O-]
L C666 BV IVJ DNW KNW	C1=CC2=C(C(=C1)[N+](=O)[O-])C(=O)C3=C(C2=O)C(=CC=C3)[N+](=O)[O-]
L C666 BV IVJ DG NG	C1=CC2=C(C(=C1)Cl)C(=O)C3=C(C2=O)C=CC=C3Cl
L C666 BV IVJ DG	C1=CC=C2C(=C1)C(=O)C3=C(C2=O)C(=CC=C3)Cl
L C666 BV IVJ DZ	C1=CC=C2C(=C1)C(=O)C3=C(C2=O)C(=CC=C3)N
L C666 BV IVJ DG KG	C1=CC2=C(C(=C1)Cl)C(=O)C3=C(C2=O)C(=CC=C3)Cl
L56 BV DV CHJ CVYR&R	C1=CC=C(C=C1)C(C2=CC=CC=C2)C(=O)C3C(=O)C4=CC=CC=C4C3=O
WNR BG CG DG EG FG	C1(=C(C(=C(C(=C1Cl)Cl)Cl)Cl)Cl)[N+](=O)[O-]
WNR BQ DQ CNW ENW	C1=C(C(=C(C(=C1[N+](=O)[O-])O)[N+](=O)[O-])O)[N+](=O)[O-]
T6N DNTJ AYR&R& D1	CN1CCN(CC1)C(C2=CC=CC=C2)C3=CC=CC=C3
QYVR DG&R DG	C1=CC(=CC=C1C(C2=CC=C(C=C2)Cl)C(=O)O)Cl
L56 BV DV CHJ CVX1&1&1	CC(C)(C)C(=O)C1C(=O)C2=CC=CC=C2C1=O
L56 BV DV CHJ CV1Y1&1	CC(C)CC(=O)C1C(=O)C2=CC=CC=C2C1=O
T56 BMJ D1	CC1=CNC2=CC=CC=C12
T C566 DO FO EHT&TJ JVO3 KVO3 L1	CCCOC(=O)C1C(CC2=CC3=C(C=C2C1C(=O)OCCC)OCO3)C
1VNV1&R B DNUNR B	CC1=CC=CC=C1N=NC2=CC(=C(C=C2)N(C(=O)C)C(=O)C)C
L66J BSWQ EZ GQ	C1=CC2=C(C=CC(=C2C(=C1)O)N)S(=O)(=O)O
WNR B1 DO1 CNW EX1&1&1	CC1=C(C=C(C(=C1[N+](=O)[O-])OC)C(C)(C)C)[N+](=O)[O-]
T G5 D6 B666 CV HO MO POT&TT&J IY1&U1 SO1 TO1	CC(=C)C1CC2=C(O1)C=CC3=C2OC4COC5=CC(=C(C=C5C4C3=O)OC)OC
L B666 HVVJ	C1=CC=C2C(=C1)C3=CC=CC=C3C(=O)C2=O
T F6 D5 C666 EM ON&&TTTJ HO1 SOVR CO1 EO1 DOVO2& TO1 UVO1	CCOC(=O)OC1=C(C=C(C=C1OC)C(=O)OC2CC3CN4CCC5=C(C4CC3C(C2OC)C(=O)OC)NC6=C5C=CC(=C6)OC)OC
L C666 BV IVJ E2	CCC1=CC2=C(C=C1)C(=O)C3=CC=CC=C3C2=O
2OVR BVO2	CCOC(=O)C1=CC=CC=C1C(=O)OCC
1Y1&1OVR BVO1Y1&1	CC(C)COC(=O)C1=CC=CC=C1C(=O)OCC(C)C
6OVR BVO6	CCCCCCOC(=O)C1=CC=CC=C1C(=O)OCCCCCC
10OVR BVO10	CCCCCCCCCCOC(=O)C1=CC=CC=C1C(=O)OCCCCCCCCCC
L66J BZ ESWQ	C1=CC=C2C(=C1)C(=CC=C2S(=O)(=O)O)N
QV1R BG CG FG	C1=CC(=C(C(=C1Cl)CC(=O)O)Cl)Cl
WNR BQ CVQ	C1=CC(=C(C(=C1)[N+](=O)[O-])O)C(=O)O
T56 BVMVJ	C1=CC=C2C(=C1)C(=O)NC2=O
T56 BVOV GUTJ	C1C=CCC2C1C(=O)OC2=O
T56 BVOVJ	C1=CC=C2C(=C1)C(=O)OC2=O
QVR BVR DQ	C1=CC=C(C(=C1)C(=O)C2=CC=C(C=C2)O)C(=O)O
1X&&R BQ D E- 2Y3	CCCC(C1=CC(=C(C=C1C)O)C(C)(C)C)C2=CC(=C(C=C2C)O)C(C)(C)C
QVR BVMR C	CC1=CC(=CC=C1)NC(=O)C2=CC=CC=C2C(=O)O
L66J BNUNR& CZ	C1=CC=C(C=C1)N=NC2=C(C=CC3=CC=CC=C32)N
1OVR BM1	CNC1=CC=CC=C1C(=O)OC
2NR&VN2&R	CCN(C1=CC=CC=C1)C(=O)N(CC)C2=CC=CC=C2
WNR BR	C1=CC=C(C=C1)C2=CC=CC=C2[N+](=O)[O-]
1OR BR	COC1=CC=CC=C1C2=CC=CC=C2
NCYR&R	C1=CC=C(C=C1)C(C#N)C2=CC=CC=C2
ONNR&R	C1=CC=C(C=C1)N(C2=CC=CC=C2)N=O
T C666 BKJ B1 EZ MZ &Q &G	C[N+]1=C2C=C(C=CC2=CC3=C1C=C(C=C3)N)N.[Cl-]
L66J B1G	C1=CC=C2C(=C1)C=CC=C2CCl
L66J BN1&1	CN(C)C1=CC=CC2=CC=CC=C21
L66J BNW	C1=CC=C2C(=C1)C=CC=C2[N+](=O)[O-]
T B656 HMJ DMR DQ	C1=CC=C2C(=C1)C3=C(N2)C=CC(=C3)NC4=CC=C(C=C4)O
T B656 HMJ	C1=CC=C2C(=C1)C3=CC=CC=C3N2
T66 CNJ BO2N1&1 D4	CCCCC1=CC2=CC=CC=C2C(=N1)OCCN(C)C
L66J B1VZ	C1=CC=C2C(=C1)C=CC=C2CC(=O)N
L66J B1VQ	C1=CC=C2C(=C1)C=CC=C2CC(=O)O
T66 BNJ EG IG	C1=CC2=C(C=CN=C2C=C1Cl)Cl
T66 BOVJ E1 IN1&1	CC1=CC(=O)OC2=C1C=CC(=C2)N(C)C
L66J BQ DSWQ HZ	C1=CC2=C(C=C(C=C2C=C1N)S(=O)(=O)O)O
T55 BNV FSSJ B1 DMV1	CC(=O)NC1=C2C(=CSS2)N(C1=O)C
QR BVMR	C1=CC=C(C=C1)NC(=O)C2=CC=CC=C2O
QR BVO1Y1&1	CC(C)COC(=O)C1=CC=CC=C1O
QR BVO2Y1&1	CC(C)CCOC(=O)C1=CC=CC=C1O
ZR BVO2	CCOC(=O)C1=CC=CC=C1N
T5NNJ AR& C1 EOVN1&1	CC1=NN(C(=C1)OC(=O)N(C)C)C2=CC=CC=C2
T56 BMVVJ GE	C1=CC2=C(C=C1Br)C(=O)C(=O)N2
T56 BMJ D1N1&1	CN(C)CC1=CNC2=CC=CC=C21
ZR CG B1	CC1=C(C=CC=C1Cl)N
ZR B1 F1	CC1=C(C(=CC=C1)C)N
ZR BG F1	CC1=C(C(=CC=C1)Cl)N
QR BG FG	C1=CC(=C(C(=C1)Cl)O)Cl
GYGUYGYGUYGG	C(=C(Cl)Cl)(C(=C(Cl)Cl)Cl)Cl
1R B1 C1 D1 E1 F1	CC1=C(C(=C(C(=C1C)C)C)C)C
T6NVNVNVJ AG CG EG	C1(=O)N(C(=O)N(C(=O)N1Cl)Cl)Cl
QR BG DG FG	C1=C(C=C(C(=C1Cl)O)Cl)Cl
QVY2&2	CCC(CC)C(=O)O
GVN2&2	CCN(CC)C(=O)Cl
/T5NVTJ AY*1*/	C=CN1CCCC1=O
T5NVTJ A1U1	C=CN1CCCC1=O
T5SJ BV1	CC(=O)C1=CC=CS1
ZSWR B1	CC1=CC=CC=C1S(=O)(=O)N
1X1&1&R BQ F2 C1R BQ D2 CX1&1&1	CCC1=CC(=C(C(=C1)C(C)(C)C)O)CC2=C(C(=CC(=C2)CC)C(C)(C)C)O
WNR DQ BXFFF	C1=CC(=C(C=C1O)C(F)(F)F)[N+](=O)[O-]
ZR B1 ESWQ	CC1=CC(=C(C=C1)N)S(=O)(=O)O
WSQR BZ DMV1	CC(=O)NC1=CC(=C(C=C1)S(=O)(=O)O)N
QVR BI	C1=CC=C(C(=C1)C(=O)O)I
WNR B1	CC1=CC=CC=C1[N+](=O)[O-]
WNR BG	C1=CC=C(C(=C1)[N+](=O)[O-])Cl
ZR BNW	C1=CC=C(C(=C1)N)[N+](=O)[O-]
WNR BQ	C1=CC=C(C(=C1)[N+](=O)[O-])O
QVR BI CI EI	C1=C(C=C(C(=C1C(=O)O)I)I)I
WNR BQ ENW C1Y1&1	CCC(C)C1=C(C(=CC(=C1)[N+](=O)[O-])[N+](=O)[O-])O
WNR BQ CNW ENW	C1=C(C=C(C(=C1[N+](=O)[O-])O)[N+](=O)[O-])[N+](=O)[O-]
ZVR BVZ	C1=CC=C(C(=C1)C(=O)N)C(=O)N
WSQR BNW DNW	C1=CC(=C(C=C1[N+](=O)[O-])[N+](=O)[O-])S(=O)(=O)O
QVR BVQ DVQ EVQ	C1=C(C(=CC(=C1C(=O)O)C(=O)O)C(=O)O)C(=O)O
10OVR BVO4	CCCCCCCCCCOC(=O)C1=CC=CC=C1C(=O)OCCCC
WNR CNW DSYUS&N1&1	CN(C)C(=S)SC1=C(C=C(C=C1)[N+](=O)[O-])[N+](=O)[O-]
WNR CG EG	C1=CC(=C(C=C1Cl)[N+](=O)[O-])Cl
ZR DG BNW	C1=CC(=C(C=C1Cl)[N+](=O)[O-])N
WNR BG DG EG	C1=C(C(=CC(=C1Cl)Cl)Cl)[N+](=O)[O-]
L6VYTJ BUY1&1 E1	CC1CCC(=C(C)C)C(=O)C1
QR C1 FY1&1	CC1=CC(=C(C=C1)C(C)C)O
QR CQ DV1	CC(=O)C1=C(C=C(C=C1)O)O
Z1R B1	CC1=CC=CC=C1CN
VHR BG	C1=CC=C(C(=C1)C=O)Cl
VHR BQ	C1=CC=C(C(=C1)C=O)O
QR B-HG-G	C1=CC=C(C(=C1)O)[Hg]Cl
L66J B1	CC1=CC=CC2=CC=CC=C12
L66J BG	C1=CC=C2C(=C1)C=CC=C2Cl
L66J BQ	C1=CC=C2C(=C1)C=CC=C2O
L66J BZ DSWQ HSWQ JQ	C1=C2C=C(C=C(C2=C(C=C1S(=O)(=O)O)N)O)S(=O)(=O)O
ZVY2&R	CCC(C1=CC=CC=C1)C(=O)N
QVY2&R	CCC(C1=CC=CC=C1)C(=O)O
L66J BMR	C1=CC=C(C=C1)NC2=CC=CC3=CC=CC=C32
ZR BR	C1=CC=C(C=C1)C2=CC=CC=C2N
QR BR	C1=CC=C(C=C1)C2=CC=CC=C2O
T C666 BNJ IZ	C1=CC=C2C(=C1)C(=C3C=CC=CC3=N2)N
T C666 BO IVJ	C1=CC=C2C(=C1)C(=O)C3=CC=CC=C3O2
T66 BNJ HO1 JZ	COC1=CC(=C2C(=C1)C=CC=N2)N
1N1&1R BQ C1N1&1 E1N1&1	CN(C)CC1=CC(=C(C(=C1)CN(C)C)O)CN(C)C
ER DVR	C1=CC=C(C=C1)C(=O)C2=CC=C(C=C2)Br
1N1&R D- 2V	CN(C)C1=CC=C(C=C1)C(=O)C2=CC=C(C=C2)N(C)C
GR DVR DG	C1=CC(=CC=C1C(=O)C2=CC=C(C=C2)Cl)Cl
T6NJ BVR	C1=CC=C(C=C1)C(=O)C2=CC=CC=N2
NCR BCN	C1=CC=C(C(=C1)C#N)C#N
1OR BO1	COC1=CC=CC=C1OC
L66TJ	C1CCC2CCCCC2C1
T66 CMT&J	C1CNCC2=CC=CC=C21
T66 BNJ	C1=CC=C2C(=C1)C=CC=N2
T66 BOVJ E1 IN2&2	CCN(CC)C1=CC2=C(C=C1)C(=CC(=O)O2)C
4NR&V1	CCCCN(C1=CC=CC=C1)C(=O)C
T56 BMVVJ	C1=CC=C2C(=C1)C(=O)C(=O)N2
L66J C1	CC1=CC2=CC=CC=C2C=C1
L66J CSH	C1=CC=C2C=C(C=CC2=C1)S
T66 BNJ C1	CC1=NC2=CC=CC=C2C=C1
2N2&R	CCN(CC)C1=CC=CC=C1
ZVMR D-AS-SR BOVH& SR BOVH	C1=CC=C(C(=C1)C(=O)O)S[As](C2=CC=C(C=C2)NC(=O)N)SC3=CC=CC=C3C(=O)O
T6N CN ENJ BZ DZ FR	C1=CC=C(C=C1)C2=NC(=NC(=N2)N)N
OCNR BO1 DR CO1 DNCO	COC1=C(C=CC(=C1)C2=CC(=C(C=C2)N=C=O)OC)N=C=O
ZR BG DR DZ CG	C1=CC(=C(C=C1C2=CC(=C(C=C2)N)Cl)Cl)N
ZR BZ DR CZ DZ	C1=CC(=C(C=C1C2=CC(=C(C=C2)N)N)N)N
OCNR B1 DR C1 DNCO	CC1=C(C=CC(=C1)C2=CC(=C(C=C2)N=C=O)C)N=C=O
QR BG DR	C1=CC=C(C=C1)C2=CC(=C(C=C2)O)Cl
1V1VMR BO1	CC(=O)CC(=O)NC1=CC=CC=C1OC
T C666 BN ISJ E1 FZ LN1&1 &G	CC1=CC2=C(C=C1N)SC3=CC(=[N+](C)C)C=CC3=N2.[Cl-]
T C666 BM ISJ EG	C1=CC=C2C(=C1)NC3=C(S2)C=CC(=C3)Cl
T5NMVTJ AR	C1CN(NC1=O)C2=CC=CC=C2
L66J CQ DQ	C1=CC=C2C=C(C(=CC2=C1)O)O
T66 BOVJ H1	CC1=CC2=C(C=C1)OC(=O)C=C2
RR	C1=CC=C(C=C1)C2=CC=CC=C2
ZR DR	C1=CC=C(C=C1)C2=CC=C(C=C2)N
QR DR	C1=CC=C(C=C1)C2=CC=C(C=C2)O
L66J CVQ DQ	C1=CC=C2C=C(C(=CC2=C1)C(=O)O)O
T5N COJ BR& DR	C1=CC=C(C=C1)C2=CN=C(O2)C3=CC=CC=C3
T C666 BM IHJ	C1C2=CC=CC=C2NC3=CC=CC=C31
T C666 BM ISJ	C1=CC=C2C(=C1)NC3=CC=CC=C3S2
ZR DR DZ	C1=CC(=CC=C1C2=CC=C(C=C2)N)N
QR DR DQ	C1=CC(=CC=C1C2=CC=C(C=C2)O)O
WNR DR	C1=CC=C(C=C1)C2=CC=C(C=C2)[N+](=O)[O-]
RR DR	C1=CC=C(C=C1)C2=CC=C(C=C2)C3=CC=CC=C3
L66J CSWQ HQ	C1=CC2=C(C=CC(=C2)S(=O)(=O)O)C=C1O
ZR DN2&2	CCN(CC)C1=CC=C(C=C1)N
L66J CV1	CC(=O)C1=CC2=CC=CC=C2C=C1
L66J CVQ	C1=CC=C2C=C(C=CC2=C1)C(=O)O
T66 BNJ CVQ	C1=CC=C2C(=C1)C=CC(=N2)C(=O)O
1U2R CO1 DO1	COC1=C(C=C(C=C1)CC=C)OC
L66J CO2	CCOC1=CC2=CC=CC=C2C=C1
T66 CKJ C12 &E	CCCCCCCCCCCC[N+]1=CC2=CC=CC=C2C=C1.[Br-]
1VMR BO1	CC(=O)NC1=CC=CC=C1OC
1VOR BO1 D2U1	CC(=O)OC1=C(C=C(C=C1)CC=C)OC
L66J CMR DQ	C1=CC=C2C=C(C=CC2=C1)NC3=CC=C(C=C3)O
L66J CMR DM- CL66J	C1=CC=C2C=C(C=CC2=C1)NC3=CC=C(C=C3)NC4=CC5=CC=CC=C5C=C4
VHY1&R	CC(C=O)C1=CC=CC=C1
2VR	CCC(=O)C1=CC=CC=C1
1OVR	COC(=O)C1=CC=CC=C1
T6NJ CVO1	COC(=O)C1=CN=CC=C1
QV1N2Q1VQ	C(CO)N(CC(=O)O)CC(=O)O
QVY1&OR DG B1	CC1=C(C=CC(=C1)Cl)OC(C)C(=O)O
1V1VMR B	CC1=CC=CC=C1NC(=O)CC(=O)C
GR BG DG EO1VO4	CCCCOC(=O)COC1=CC(=C(C=C1Cl)Cl)Cl
QV3OR BG DG EG	C1=C(C(=CC(=C1Cl)Cl)Cl)OCCCC(=O)O
2OVR	CCOC(=O)C1=CC=CC=C1
RVOR	C1=CC=C(C=C1)C(=O)OC2=CC=CC=C2
QR DYQ1M1	CNCC(C1=CC=C(C=C1)O)O
GR CG DO1VOY1&1	CC(C)OC(=O)COC1=C(C=C(C=C1)Cl)Cl
ZR DVO3	CCCOC(=O)C1=CC=C(C=C1)N
QR DVO3	CCCOC(=O)C1=CC=C(C=C1)O
ZR DVO1X1&1&1N2&2	CCN(CC)CC(C)(C)COC(=O)C1=CC=C(C=C1)N
QR DVO4	CCCCOC(=O)C1=CC=C(C=C1)O
ZVO1YQR	C1=CC=C(C=C1)C(COC(=O)N)O
RVOOVR	C1=CC=C(C=C1)C(=O)OOC(=O)C2=CC=CC=C2
1Y1&2OVR	CC(C)CCOC(=O)C1=CC=CC=C1
RVO2R	C1=CC=C(C=C1)CCOC(=O)C2=CC=CC=C2
T56 BM DNJ HNW	C1=CC2=C(C=C1[N+](=O)[O-])NC=N2
T56 BO DO CHJ G3	CCCC1=CC2=C(C=C1)OCO2
QV1OR DG B1	CC1=C(C=CC(=C1)Cl)OCC(=O)O
GR CG DO1VO4	CCCCOC(=O)COC1=C(C=C(C=C1)Cl)Cl
QV3OR DG B1	CC1=C(C=CC(=C1)Cl)OCCCC(=O)O
GR CG DO2OVR	C1=CC=C(C=C1)C(=O)OCCOC2=C(C=C(C=C2)Cl)Cl
GR CG DO2OPO2OR BG DG&O2OR BG DG	C1=CC(=C(C=C1Cl)Cl)OCCOP(OCCOC2=C(C=C(C=C2)Cl)Cl)OCCOC3=C(C=C(C=C3)Cl)Cl
QY3&Y2&1Q	CCCC(C(CC)CO)O
2N2&YUS&SYUS&N2&2	CCN(CC)C(=S)SC(=S)N(CC)CC
2N2&YUS&S1YGU1	CCN(CC)C(=S)SCC(=C)Cl
2Y2&VO2O2O2OVY2&2	CCC(CC)C(=O)OCCOCCOCCOC(=O)C(CC)CC
L55 A CUTJ FCN	C1C2CC(C1C=C2)C#N
L56 BHJ	C1C=CC2=CC=CC=C21
T56 BMNNJ	C1=CC2=NNN=C2C=C1
T56 BN DSJ	C1=CC=C2C(=C1)N=CS2
T5N CN AUTJ B17 C2Q	CCCCCCCCCCCCCCCCCC1=NCCN1CCO
T56 BN DOJ C1	CC1=NC2=CC=CC=C2O1
T56 BN DSJ CSYUS&N2&2	CCN(CC)C(=S)SC1=NC2=CC=CC=C2S1
T56 BN DSJ CSMX1&1&1	CC(C)(C)NSC1=NC2=CC=CC=C2S1
T56 BN DSJ CS- AT6 AN DOTJ	C1COCCN1SSC2=NC3=CC=CC=C3S2
T56 BN DSJ CSM- AL6TJ	C1CCC(CC1)NSC2=NC3=CC=CC=C3S2
1R B1	CC1=CC=CC=C1C
GR BG	C1=CC=C(C(=C1)Cl)Cl
ZR BG	C1=CC=C(C(=C1)N)Cl
ZR B1	CC1=CC=CC=C1N
ZR BZ	C1=CC=C(C(=C1)N)N
QR BE	C1=CC=C(C(=C1)O)Br
QR BG	C1=CC=C(C(=C1)O)Cl
1R B1 D1	CC1=CC(=C(C=C1)C)C
ZR C1 D1	CC1=C(C=C(C=C1)N)C
QR C1 D1	CC1=C(C=C(C=C1)O)C
ZR B1 D1	CC1=CC(=C(C=C1)N)C
ZR DG B1	CC1=C(C=CC(=C1)Cl)N
L6V DVJ X1	CC1=C(C=CC(=C1)O)O
L6V DVJ XR X1	CC1=C(C=CC(=C1)O)O
ZR CG D1	CC1=C(C=C(C=C1)N)Cl
ZR CG DG	C1=CC(=C(C=C1N)Cl)Cl
ZR B1 E1	CC1=CC(=C(C=C1)C)N
ZR CG F1	CC1=C(C=C(C=C1)Cl)N
ZR BG EG	C1=CC(=C(C=C1Cl)N)Cl
ZR BZ DG	C1=CC(=C(C=C1Cl)N)N
QR B1 E1	CC1=CC(=C(C=C1)C)O
2OVVO2	CCOC(=O)C(=O)OCC
1R B1 D1 E1	CC1=CC(=C(C=C1C)C)C
GR BG DG EG	C1=C(C(=CC(=C1Cl)Cl)Cl)Cl
QR BG CG EG	C1=C(C(=CC(=C1Cl)Cl)Cl)O
1UY1&VO2U1	CC(=C)C(=O)OCC=C
T3OTJ BR	C1C(O1)C2=CC=CC=C2
G1YE1E	C(C(CBr)Br)Cl
Q1YE1E	C(C(CBr)Br)O
VHY2&1	CCC(C)C=O
G1YG1G	C(C(CCl)Cl)Cl
E1YQ1E	C(C(CBr)O)Br
2V2	CCC(=O)CC
G1YQ1G	C(C(CCl)O)Cl
SH1YQ1Q	C(C(CS)O)O
1MVM1	CNC(=O)NC
1U1VO1	COC(=O)C=C
L5TJ A1	CC1CCCC1
T5SJ BG	C1=CSC(=C1)Cl
T5OTJ B1	CC1CCCO1
T5OVTJ	C1CC(=O)OC1
T5OVOTJ	C1COC(=O)O1
1X1&1&R BQ C1 ESR DQ C1 DX1&1&1	CC1=CC(=CC(=C1O)C(C)(C)C)SC2=CC(=C(C(=C2)C)O)C(C)(C)C
1X1&1&R BQ D1 ESR DQ B1 EX1&1&1	CC1=CC(=C(C=C1SC2=CC(=C(C=C2C)O)C(C)(C)C)C(C)(C)C)O
1X1&1&R BQ CX1&1&1	CC(C)(C)C1=CC(=C(C=C1)O)C(C)(C)C
Q2NY1&1&Y1&1	CC(C)N(CCO)C(C)C
WNR BG EVQ	C1=CC(=C(C=C1C(=O)O)[N+](=O)[O-])Cl
WNR BZ ENW	C1=CC(=C(C=C1[N+](=O)[O-])[N+](=O)[O-])N
WSQR DQ CVQ	C1=CC(=C(C=C1S(=O)(=O)O)C(=O)O)O
WSR & OR BG DG	C1=CC=C(C=C1)S(=O)(=O)OC2=C(C=C(C=C2)Cl)Cl
GR CG DOPS & O2 & O2	CCOP(=S)(OCC)OC1=C(C=C(C=C1)Cl)Cl
QR DG BSR BQ EG	C1=CC(=C(C=C1Cl)SC2=C(C=CC(=C2)Cl)O)O
1R BMYUM & MR B1	CC1=CC=CC=C1NC(=NC2=CC=CC=C2C)N
WNR DZ C01	COC1=C(C=CC(=C1)[N+](=O)[O-])N
ZR B1 DNUNR B1	CC1=CC=CC=C1N=NC2=CC(=C(C=C2)N)C
QVY3 & 1	CCCC(C)C(=O)O
2OVY1&1	CCOC(=O)C(C)C
2OVY1 & U1	CCOC(=O)C(=C)C
QVY1 & O2	CCOC(=O)C(C)O
1N1 & YUS & SYUS & N1 & 1	CN(C)C(=S)SC(=S)N(C)C
1N1 & Y1 & 2N1 & 1	CC(CCN(C)C)N(C)C
1Y1 & VO1Y1 & 1	CC(C)COC(=O)C(C)C
1Y1 & 1OVY1 & U1	CC(C)COC(=O)C(=C)C
4OVY1 & U1	CCCCOC(=O)C(=C)C
Q1Y2&2	CCC(CC)CO
VHY2 & 2	CCC(CC)C=O
T5OTJ B1Q	C1CC(OC1)CO
T5OJ B1Q	C1=COC(=C1)CO
T5OJ BVH	C1=COC(=C1)C=O
T5OJ B1SH	C1=COC(=C1)CS
T5SJ BVH	C1=CSC(=C1)C=O
Q-AS-QO & R	C1=CC=C(C=C1)[As](=O)(O)O
1X1 & 1 & R	CC(C)(C)C1=CC=CC=C1
GXGGR	C1=CC=C(C=C1)C(Cl)(Cl)Cl
FXFFR	C1=CC=C(C=C1)C(F)(F)F
WSGR	C1=CC=C(C=C1)S(=O)(=O)Cl
ZSWR	C1=CC=C(C=C1)S(=O)(=O)N
G-SI-GGR	C1=CC=C(C=C1)[Si](Cl)(Cl)Cl
Q-AS-QO & R DQ	C1=CC(=CC=C1O)[As](=O)(O)O
1X1 & 1 & R C1 E1	CC1=CC(=CC(=C1)C(C)(C)C)C
QR BQ DX1 & 1 & 1	CC(C)(C)C1=CC(=C(C=C1)O)O
WNR CXFFF	C1=CC(=CC(=C1)[N+](=O)[O-])C(F)(F)F
ZR D-AS-QQO	C1=CC(=CC=C1N)[As](=O)(O)O
1X1 & 1 & R D1	CC1=CC=C(C=C1)C(C)(C)C
L6TJ AX1 & 1 & 1 DQ	CC(C)(C)C1CCC(CC1)O
L6VTJ DX1&1&1	CC(C)(C)C1CCC(=O)CC1
QR DX1 & 1 & 1	CC(C)(C)C1=CC=C(C=C1)O
WSGR DG	C1=CC(=CC=C1S(=O)(=O)Cl)Cl
QVR XX1 & 1 & 1	CC(C)(C)C1=CC=C(C=C1)C(=O)O
1Y1 & R	CC(C)C1=CC=CC=C1
1YR & U1	CC(=C)C1=CC=CC=C1
1M1R	CC(C1=CC=CC=C1)N
QY1 & R	CC(C1=CC=CC=C1)O
1VR	CC(=O)C1=CC=CC=C1
GYGR	C1=CC=C(C=C1)C(Cl)Cl
L6TJ AN1 & 1	CN(C)C1CCCCC1
WNR	C1=CC=C(C=C1)[N+](=O)[O-]
ZR CV1	CC(=O)C1=CC(=CC=C1)N
ZR CVQ	C1=CC(=CC(=C1)N)C(=O)O
WNR C1	CC1=CC(=CC=C1)[N+](=O)[O-]
ZR CNW	C1=CC(=CC(=C1)[N+](=O)[O-])N
T6NJ BQ DVQ FQ	C1=C(C=C(NC1=O)O)C(=O)O
WNR DQ CE EE	C1=C(C=C(C(=C1Br)O)Br)[N+](=O)[O-]
ZR BG FG DNW	C1=C(C=C(C(=C1Cl)N)Cl)[N+](=O)[O-]
T6O DVJ BVQ FVQ	C1=C(OC(=CC1=O)C(=O)O)C(=O)O
WNR CNW ENW	C1=C(C=C(C=C1[N+](=O)[O-])[N+](=O)[O-])[N+](=O)[O-]
QR BQ DV1M1	CNCC(=O)C1=CC(=C(C=C1)O)O
L6UTJ AQ B1 EY1 & U1	CC1=CCC(CC1O)C(=C)C
L6V BUTJ B1 EY1 & U1	CC1=CCC(CC1=O)C(=C)C
WNR CG DG	C1=CC(=C(C=C1[N+](=O)[O-])Cl)Cl
ZR B1 ENW	CC1=C(C=C(C=C1)[N+](=O)[O-])N
WNR CZ DO1	COC1=C(C=C(C=C1)[N+](=O)[O-])N
WNR CG DVQ	C1=CC(=C(C=C1[N+](=O)[O-])Cl)C(=O)O
WNR CVH	C1=CC(=CC(=C1)[N+](=O)[O-])C=O
GVR CVG	C1=CC(=CC(=C1)C(=O)Cl)C(=O)Cl
WNR CNW	C1=CC(=CC(=C1)[N+](=O)[O-])[N+](=O)[O-]
E1VR DE	C1=CC(=CC=C1C(=O)CBr)Br
QR DVO1	COC(=O)C1=CC=C(C=C1)O
WNR DVO2	CCOC(=O)C1=CC=C(C=C1)[N+](=O)[O-]
L6U CUTJ AY1&1 D1	CC1=CCC(=CC1)C(C)C
1Y1 & R D1	CC1=CC=C(C=C1)C(C)C
QR DY1 & 1	CC(C)C1=CC=C(C=C1)O
GR DV1	CC(=O)C1=CC=C(C=C1)Cl
ZR DV1	CC(=O)C1=CC=C(C=C1)N
QR DV1	CC(=O)C1=CC=C(C=C1)O
QVR D1	CC1=CC=C(C=C1)C(=O)O
ZR DN1 & 1	CN(C)C1=CC=C(C=C1)N
WNR D1	CC1=CC=C(C=C1)[N+](=O)[O-]
WNR DG	C1=CC(=CC=C1[N+](=O)[O-])Cl
ZR DNW	C1=CC(=CC=C1N)[N+](=O)[O-]
1VR DO1	CC(=O)C1=CC=C(C=C1)OC
GVR BO1	COC1=CC=C(C=C1)C(=O)Cl
VHR DN1 & 1	CN(C)C1=CC=C(C=C1)C=O
WNR DO1	COC1=CC=C(C=C1)[N+](=O)[O-]
QVR DVQ	C1=CC(=CC=C1C(=O)O)C(=O)O
WNR DNW	C1=CC(=CC=C1[N+](=O)[O-])[N+](=O)[O-]
WNR DO2	CCOC1=CC=C(C=C1)[N+](=O)[O-]
Q2N2 & 2	CCN(CC)CCO
E1R	C1=CC=C(C=C1)CBr
L6UTJ D1U1	C=CC1CCC=CC1
2R	CCC1=CC=CC=C1
1U1R	C=CC1=CC=CC=C1
G1R	C1=CC=C(C=C1)CCl
NCR	C1=CC=C(C=C1)C#N
L6TJ A1Q	C1CCC(CC1)CO
L6UTJ DVH	C1CC(CC=C1)C=O
SH1R	C1=CC=C(C=C1)CS
Q-HG-R	C1=CC=C(C=C1)[Hg].O
1MR	CNC1=CC=CC=C1
L6YTJ AUNQ	C1CCC(=NO)CC1
QMR	C1=CC=C(C=C1)NO
1OR	COC1=CC=CC=C1
1SR	CSC1=CC=CC=C1
T6OTJ B1Q	C1CCOC(C1)CO
T6N DOTJ A2	CCN1CCOCC1
T6NTJ ANO	C1CCN(CC1)N=O
T5O COTJ B1 B1 D1Q	CC1(OCC(O1)CO)C
QX1 & 1 & 1R	CC(C)(CC1=CC=CC=C1)O
RNUYMR & MR	C1=CC=C(C=C1)NC(=NC2=CC=CC=C2)NC3=CC=CC=C3
ROPOR & OR	C1=CC=C(C=C1)OP(OC2=CC=CC=C2)OC3=CC=CC=C3
T6N CN ENJ BMR BG & DG FG	C1=CC=C(C(=C1)NC2=NC(=NC(=N2)Cl)Cl)Cl
ZR CG D1R DZ CG	C1=CC(=C(C=C1CC2=CC(=C(C=C2)N)Cl)Cl)N
GR DMVMR CG DG	C1=CC(=CC=C1NC(=O)NC2=CC(=C(C=C2)Cl)Cl)Cl
T66 A BN DN FN HNTJ DNO HNO	C1N2CN(CN1CN(C2)N=O)N=O
G2UU2OVMR CG	C1=CC(=CC(=C1)Cl)NC(=O)OCC#CCCl
T6N CN ENJ BO2U1 DO2U1 FO2U1	C=CCOC1=NC(=NC(=N1)OCC=C)OCC=C
L6V DYJ BG DUNG FG	C1=C(C(=O)C(=CC1=NCl)Cl)Cl
L6TJ A1Y1&M1	CC(CC1CCCCC1)NC
1OV1R	COC(=O)CC1=CC=CC=C1
T5O COTJ B1R	C1COC(O1)CC2=CC=CC=C2
ZR DMR	C1=CC=C(C=C1)NC2=CC=C(C=C2)N
ZR DSR DNW	C1=CC(=CC=C1N)SC2=CC=C(C=C2)[N+](=O)[O-]
1N1 & R D1R DN1 & 1	CN(C)C1=CC=C(C=C1)CC2=CC=C(C=C2)N(C)C
8R DMR D8	CCCCCCCCC1=CC=C(C=C1)NC2=CC=C(C=C2)CCCCCCCC
OCNR D1R DNCO	C1=CC(=CC=C1CC2=CC=C(C=C2)N=C=O)N=C=O
1YMR DMR	CC(C)NC1=CC=C(C=C1)NC2=CC=CC=C2
1YOR DMR	CC(C)OC1=CC=C(C=C1)NC2=CC=CC=C2
RNUNR DMR	C1=CC=C(C=C1)NC2=CC=C(C=C2)N=NC3=CC=CC=C3
GR D1R DG	C1=CC(=CC=C1CC2=CC=C(C=C2)Cl)Cl
ZR D1R DZ	C1=CC(=CC=C1CC2=CC=C(C=C2)N)N
ZR DOR DG	C1=CC(=CC=C1N)OC2=CC=C(C=C2)Cl
ZR DOR DZ	C1=CC(=CC=C1N)OC2=CC=C(C=C2)N
R1R	C1=CC=C(C=C1)CC2=CC=CC=C2
L6TJ AM-AL6TJ	C1CCC(CC1)NC2CCCCC2
ROR	C1=CC=C(C=C1)OC2=CC=CC=C2
T3OTJ B1OR CO1-BT3OTJ	C1C(O1)COC2=CC(=CC=C2)OCC3CO3
GR DMV1V1	CC(=O)CC(=O)NC1=CC=C(C=C1)Cl
2Y1 & MR DMY2 & 1	CCC(C)NC1=CC=C(C=C1)NC(C)CC
2OV1R	CCOC(=O)CC1=CC=CC=C1
2OVMR	CCOC(=O)NC1=CC=CC=C1
1V1VMR	CC(=O)CC(=O)NC1=CC=CC=C1
MUYMR & MR	C1=CC=C(C=C1)NC(=NC2=CC=CC=C2)N
RMVMR	C1=CC=C(C=C1)NC(=O)NC2=CC=CC=C2
ROVOR	C1=CC=C(C=C1)OC(=O)OC2=CC=CC=C2
1Y12OV1R	CC(C)CCOC(=O)CC1=CC=CC=C1
R2OV1R	C1=CC=C(C=C1)CCOC(=O)CC2=CC=CC=C2
ZR CMV1	CC(=O)NC1=CC=CC(=C1)N
ZR B1 DO1	CC1=C(C=CC(=C1)OC)N
1OR BZ DO1	COC1=CC(=C(C=C1)OC)N
1U2N2U1 & 2U1	C=CCN(CC=C)CC=C
Q2N2Q2Q	C(CO)N(CCO)CCO
T56 BN DSJ CS-AT6N DOTJ	C1COCCN1SC2=NC3=CC=CC=C3S2
Q2N4 & 2Q	CCCCN(CCO)CCO
Q2N4 & 4	CCCCN(CCCC)CCO
4OPO4 & O4	CCCCOP(OCCCC)OCCCC
QBQQ	B(O)(O)O
L6TJ AM1YQ1	CC(CNC1CCCCC1)O
QX1 & 1 & 2R	CC(C)(CCC1=CC=CC=C1)O
QY1 & 2Y4 & 2	CCCCC(CC)CCC(C)O
4Y2 & 1OV1	CCCCC(CC)COC(=O)C
4Y2 & 1OV1U1	CCCCC(CC)COC(=O)C=C
QR DO1R	C1=CC=C(C=C1)COC2=CC=C(C=C2)O
GR DS1R DG	C1=CC(=CC=C1CSC2=CC=C(C=C2)Cl)Cl
4Y2 & 1OV4VO1Y4 & 2	CCCCC(CC)COC(=O)CCCCC(=O)OCC(CC)CCCC
1Y1 & VO1R	CC(C)C(=O)OCC1=CC=CC=C1
R2R	C1=CC=C(C=C1)CCC2=CC=CC=C2
T6N DOTJ ASS-AT6N DOTJ	C1COCCN1SSN2CCOCC2
3VO1R	CCCC(=O)OCC1=CC=CC=C1
1Y1&1VO1R	CC(C)CC(=O)OCC1=CC=CC=C1
1VO2R	CC(=O)OCCC1=CC=CC=C1
R1O1R	C1=CC=C(C=C1)COCC2=CC=CC=C2
1Y1&VO3R	CC(C)C(=O)OCCCC1=CC=CC=C1
3R	CCCC1=CC=CC=C1
2MR	CCNC1=CC=CC=C1
VHMR	C1=CC=C(C=C1)NC=O
OCNR	C1=CC=C(C=C1)N=C=O
SCNR	C1=CC=C(C=C1)N=C=S
2OR	CCOC1=CC=CC=C1
T6O BUTJ FO2	CCOC1CCC=CO1
T6M DNTJ D2Q	C1CN(CCN1)CCO
1N1 & 1R	CN(C)CC1=CC=CC=C1
ER DMV1	CC(=O)NC1=CC=C(C=C1)Br
1VMR D1	CC1=CC=C(C=C1)NC(=O)C
QV1R DO1	COC1=CC=C(C=C1)CC(=O)O
WNR DMV1	CC(=O)NC1=CC=C(C=C1)[N+](=O)[O-]
OCNR DG	C1=CC(=CC=C1N=C=O)Cl
Q1YQ1OR DG	C1=CC(=CC=C1OCC(CO)O)Cl
3R DO1	CCCC1=CC=C(C=C1)OC
T5OVTJ E4	CCCCC1CCC(=O)O1
4R	CCCCC1=CC=CC=C1
VH1UU1R	C1=CC=C(C=C1)CCC=O
VH2R	C1=CC=C(C=C1)CCC=O
VHO1R	C1=CC=C(C=C1)COC=O
VHO2R	C1=CC=C(C=C1)CCOC=O
T5OVTJ E7	CCCCCCCC1CCC(=O)O1
Q2O2OR	C1=CC=C(C=C1)OCCOCCO
Q1Y4 & 2	CCCCC(CC)CO
NCR D1	CC1=CC=C(C=C1)C#N
T6MTJ B1 E2	CCC1CCC(NC1)C
T6NJ B1 E2	CCC1=CN=C(C=C1)C
QR DNO	C1=CC(=CC=C1N=O)O
L6V DYJ DUNQ	C1=CC(=CC=C1N=O)O
1OR D1	CC1=CC=C(C=C1)OC
ZR DO1	COC1=CC=C(C=C1)N
L6TJ A1Q D1Q	C1CC(CCC1CO)CO
ZR DN1&1 &GH	CN(C)C1=CC=C(C=C1)N.Cl
L6Y DYJ AUNQ DUNQ	C1=CC(=CC=C1NO)N=O
Q1R DO1	COC1=CC=C(C=C1)CO
2N2 & 3V1	CCN(CC)CCCC(=O)C
2N2&2UU2N2&2	CCN(CC)CC#CCN(CC)CC
T5M CN BUTJ B17	CCCCCCCCCCCCCCCCCC1=NCCN1
Q1Y3&1	CCCC(C)CO
NC1VO1	COC(=O)CC#N
E1VO2	CCOC(=O)CBr
2VO2	CCC(=O)OCC
2VO1U1	CCC(=O)OC=C
2OVM1	CCOC(=O)NC
ZY & 1Y2	CCC(C)CC(C)N
2Y1 & OV1	CCC(C)OC(=O)C
2OV1VO2	CCOC(=O)CC(=O)OCC
3VO2	CCCC(=O)OCC
NC1VO2	CCOC(=O)CC#N
2OY1 & O2	CCOC(C)OCC
2OVO2	CCOC(=O)OCC
Q2N1 & 2Q	CN(CCO)CCO
T7MVTJ	C1CCC(=O)NCC1
QR B1 D1	CC1=CC(=C(C=C1)O)C
11VOOV11	CCCCCCCCCCCC(=O)OOC(=O)CCCCCCCCCCC
Z3N1 & 3Z	CN(CCCN)CCCN
VHO2Y1&3UY1&1	CC(CCC=C(C)C)CCOC=O
4OV4VO4	CCCCOC(=O)CCCCC(=O)OCCCC
Q2OV15	CCCCCCCCCCCCCCCCCC(=O)OCCOCCO
QV10YQ6	CCCCCCC(CCCCCCCCCCC(=O)O)O
4Y2 & 1M1Y4 & 2	CCCCC(CC)CNCC(CC)CCCC
Q2Y1 & 3Y1 & 1	CC(C)CCCC(C)CCO
7VO2	CCCCCCCC(=O)OCC
L6V DVJ & QR DQ	C1=CC(=O)C=CC1=O.C1=CC(=CC=C1O)O
4V2	CCCCC(=O)CC
3OV2	CCCOC(=O)CC
1R D1	CC1=CC=C(C=C1)C
GR D1	CC1=CC=C(C=C1)Cl
SHR D1	CC1=CC=C(C=C1)S
ZR DG	C1=CC(=CC=C1N)Cl
ZR D1	CC1=CC=C(C=C1)N
ZR DZ	C1=CC(=CC=C1N)N
SHR DG	C1=CC(=CC=C1S)Cl
1Y1 & 1OV1U1	CC(C)COC(=O)C=C
2Y1&1V2	CCC(C)CC(=O)CC
Q4YQ & 1Q	C(CCO)CC(CO)O
NC20V1U1	C=CC(=O)OCCC#N
2O2OV1U1	CCOCCOC(=O)C=C
T3OTJ B8 C7VO4	CCCCCCCCC1C(O1)CCCCCCCC(=O)OCCCC
T36 BOTJ E1U1	C=CC1CCC2C(C1)O2
T36 BOTJ A- BT3OTJ	C1CC2C(O2)CC1C3CO3
T3OTJ B2	CCC1CO1
T3OTJ B1G	C1C(O1)CCl
T3OTJ B1OV1U1	C=CC(=O)OCC1CO1
T3OTJ B1OVY1 & U1	CC(=C)C(=O)OCC1CO1
T3OTJ B1O2U1	C=CCOCC1CO1
E2U1	C=CCBr
E2UU1	C#CCBr
VH1U1	C=CC=O
G2E	C(CBr)Cl
G2U1	C=CCCl
Z3	CCCN
Z2U1	C=CCN
NC2	CCC#N
NC1U1	C=CC#N
NC1G	C(C#N)Cl
Q1CN	C(C#N)O
Q2U1	C=CCO
Q2UU1	C#CCO
G-HG-2	CC[Hg]Cl
G1O1	COCCl
WSQ2Q	C(CS(=O)(=O)O)O
G-SI-GG2U1	C=CC[Si](Cl)(Cl)Cl
QY1 & 1XQ1 & 1	CC(CC(C)(C)O)O
2OPO&O2&OPO&O2&O2 -DRY MIX	CCOP(=O)(OCC)OP(=O)(OCC)OCC
2OPO&O2&OPO&O2&O2 -LIQUID MIX	CCOP(=O)(OCC)OP(=O)(OCC)OCC
2OPO & O2 & OPO & O2 & O2	CCOP(=O)(OCC)OP(=O)(OCC)OCC
T6O DSWTJ	C1CS(=O)(=O)CCO1
1OX1 & 1 & 1V1	CC(=O)CC(C)(C)OC
VH1Y1&3XQ1&1	CC(CCCC(C)(C)O)CC=O
EY3 & 1	CCCC(C)Br
3Y1 & 1	CCCC(C)C
3V1	CCCC(=O)C
QY1 & 2Q	CC(CCO)O
VH1YQ1	CC(CC=O)O
ZV1CN	C(C#N)C(=O)N
QV2G	C(CCl)C(=O)O
QY1 & 1O1	CC(COC)O
Q2N1 & 1	CN(C)CCO
WN3	CCC[N+](=O)[O-]
1VO1U1	CC(=O)OC=C
ZY1&1Y1&1	CC(C)CC(C)N
1Y1 & 1V1	CC(C)CC(=O)C
QY1 & 1Y1 & 1	CC(C)CC(C)O
ZV1VZ	C(C(=O)N)C(=O)N
1Y1&MY1&1	CC(C)NC(C)C
1YOV1	CC(C)OC(=O)C
1VOY1 & U1	CC(=C)OC(=O)C
T5VOVTJ	C1CC(=O)OC1=O
T5OVOTJ D	CC1COC(=O)O1
1R C1	CC1=CC(=CC=C1)C
ZR CG	C1=CC(=CC(=C1)Cl)N
QR CG	C1=CC(=CC(=C1)Cl)O
ZR C1	CC1=CC(=CC=C1)N
ZR CZ	C1=CC(=CC(=C1)N)N
T6VOVTJ	C1CC(=O)OC(=O)C1
G1Y1 & OY1 & 1G	CC(CCl)OC(C)CCl
2OV1Y1 & 1	CCOC(=O)CC(C)C
1R C1 E1	CC1=CC(=CC(=C1)C)C
QR C1 E1	CC1=CC(=CC(=C1)O)C
ZR C1 E1	CC1=CC(=CC(=C1)N)C
T6N CN ENJ BG DG FG	C1(=NC(=NC(=N1)Cl)Cl)Cl
T6N CN ENJ BZ DZ FZ	C1(=NC(=NC(=N1)N)N)N
T6N CN ENJ BQ DQ FQ	C1(=O)NC(=O)NC(=O)N1
1Y1 & 1YQ1Y1 & 1	CC(C)CC(CC(C)C)O
1Y1 & 1V1Y1 & 1	CC(C)CC(=O)CC(C)C
1Y1 & 1Y1 & OV1	CC(C)CC(C)OC(=O)C
ER	C1=CC=C(C=C1)Br
L6TJ A1	CC1CCCCC1
T6NJ D1	CC1=CC=NC=C1
GR	C1=CC=C(C=C1)Cl
L6TJ AQ	C1CCC(CC1)O
L6VTJ	C1CCC(=O)CC1
SHR	C1=CC=C(C=C1)S
T6N DOTJ A1	CN1CCOCC1
T6NJ BE	C1=CC=NC(=C1)Br
T6MTJ B1	CC1CCCCN1
T6NJ B1	CC1=CC=CC=N1
T6N DNJ B1	CC1=NC=CN=C1
T6NJ BG	C1=CC=NC(=C1)Cl
4OV1Y1 & 1	CCCCOC(=O)CC(C)C
4OV3	CCCCOC(=O)CCC
QV4	CCCCC(=O)O
1Y1O1U1	CC(C)COC=C
Z3N1&1	CN(C)CCCN
Q2OY1 & 1	CC(C)OCCO
3OV1	CCCOC(=O)C
E3E	C(CBr)CBr
5H	CCCCC
G4	CCCCCl
Z4	CCCCN
NC3	CCCC#N
NC2U1	C=CCC#N
NC1CN	C(C#N)C#N
Q2CN	C(CO)C#N
NC1NU1	C=NCC#N
Q2M1	CNCCO
ZM2Q	C(CO)NN
Q2O1	COCCO
OCN2	CCN=C=O
2O1U1	CCOC=C
VHO2	CCOC=O
T5MJ	C1=CNC=C1
T5OTJ	C1CCOC1
T5SJ	C1=CSC=C1
1X1 & 1 & OOX1 & 1 & 1	CC(C)(C)OOC(C)(C)C
1V2V1	CC(=O)CCC(=O)C
1Y1 & 1OV1	CC(C)COC(=O)C
1VOOV1	CC(=O)OOC(=O)C
13VOY1&1	CCCCCCCCCCCCCC(=O)OC(C)C
9VO2	CCCCCCCCCC(=O)OCC
2OV8VO2	CCOC(=O)CCCCCCCCC(=O)OCC
5V1	CCCCCC(=O)C
VHO2Y1 & 1	CC(C)CCOC=O
ONO2Y	CC(C)CCON=O
E4E	C(CCBr)CBr
6H	CCCCCC
NC2CN	C(CC#N)C#N
VH4	CCCCC=O
Q4Q	C(CCO)CO
Q2UU2Q	C(C#CCO)O
G2O1U1	C=COCCCl
Q2S2	CCSCCO
Q2O2	CCOCCO
2SS2	CCSSCC
L6TJ	C1CCCCC1
L6UTJ	C1CCC=CC1
T6O BUTJ	C1CC=COC1
T6O CO EOTJ	C1OCOCO1
T6M DOTJ	C1COCCN1
QY1 & 1M1YQ1	CC(CNCC(C)O)O
QY1 & 1O1YQ1	CC(COCC(C)O)O
QV6	CCCCCCC(=O)O
2O2OV1	CCOCCOC(=O)C
QV2S2VQ	C(CSCCC(=O)O)C(=O)O
1VO2O 22	CC(=O)OCCOCCOCCOC(=O)C
Z6	CCCCCCN
Q6	CCCCCCO
Q5Q	C(CCO)CCO
Q4O1	COCCCCO
4O1U1	CCCCOC=C
Q3O2	CCOCCCO
Z2M2Z	C(CNCCN)N
Z2M2Q	C(CNCCO)N
Q2M2Q	C(CO)NCCO
G2O2G	C(CCl)OCCCl
Q2O2U1	C=CCOCCO
Q2O2Q	C(COCCO)O
T7MTJ	C1CCCNCC1
1VO2OV1	CC(=O)OCCOC(=O)C
NC4CN	C(CCC#N)CC#N
Q7	CCCCCCCO
VH6	CCCCCCC=O
Q4O2	CCOCCCCO
Q2M4	CCCCNCCO
Q2O4	CCCCOCCO
Q2O2O1	COCCOCCO
7UU1VO1	CCCCCCC#CC(=O)OC
E8	CCCCCCCCBr
Z8	CCCCCCCCN
Q2O2O2	CCOCCOCCO
G2O1O2G	C(CCl)OCOCCCl
NC2M2CN	C(CNCCC#N)C#N
NC2S2CN	C(CSCCC#N)C#N
G-SI-GG18	CCCCCCCCCCCCCCCCCC[Si](Cl)(Cl)Cl
QV8	CCCCCCCCC(=O)O
7OV1	CCCCCCCOC(=O)C
9V1	CCCCCCCCCC(=O)C
8OV1	CCCCCCCCOC(=O)C
2O2O2OV1	CCOCCOCCOC(=O)C
12N1 & 1	CCCCCCCCCCCCN(C)C
Q2O2O2Q	C(COCCOCCO)O
Q10	CCCCCCCCCCO
VH9	CCCCCCCCCC=O
Q2O2O4	CCCCOCCOCCO
Q2O2O2O1	COCCOCCOCCO
QV10	CCCCCCCCCCC(=O)O
12H	CCCCCCCCCCCC
Q10U1	C=CCCCCCCCCCO
VH10	CCCCCCCCCCC=O
VH9U1	C=CCCCCCCCCC=O
Q12	CCCCCCCCCCCCO
VH11	CCCCCCCCCCCC=O
12S-SB-S12&S12	CCCCCCCCCCCCS
NCS2O2O4	CCCCOCCOCCSC#N
Z2M2M2M2Z	C(CNCCNCCNCCN)N
6O6	CCCCCCOCCCCCC
Q2O2O6	CCCCCCOCCOCCO
Q2O2O2O2Q	C(COCCOCCOCCO)O
17VO1	CCCCCCCCCCCCCCCCCC(=O)OC
12OV1	CCCCCCCCCCCCOC(=O)C
Q13	CCCCCCCCCCCCCO
Q14	CCCCCCCCCCCCCCO
Q18	CCCCCCCCCCCCCCCCCCO
T C555 A DVNV IUTJ E1Y4 & 2	CCCCC(CC)CN1C(=O)C2C3CC(C2C1=O)C=C3
T C676 BN & T & J B3N1 & 1 & GH	CN(C)CCCN1C2=CC=CC=C2CCC3=CC=CC=C31.Cl
L6V DHJ BV3 CQ D1 D1 EQ F1R BQ DQ FQ C1 EV3	CCCC(=O)C1=C(C(=C(C(=C1O)CC2=C(C(C(=O)C(=C2O)C(=O)CCC)(C)C)O)O)C)O
1VMMR	CC(=O)NNC1=CC=CC=C1
ZVOX1UU1&1&1	CC(C)(C#C)O
Q1XGGG	C(C(Cl)(Cl)Cl)O
WS2 & X1 & 1 & SW2	CCS(=O)(=O)C(C)(C)S(=O)(=O)CC
L55 A CUTJ AG AG BG CG DG EG FVQ GVQ	C1(C(C2(C(=C(C1(C2(Cl)Cl)Cl)Cl)Cl)Cl)C(=O)O)C(=O)O
Q1X2 & 2 & 1Q	CCC(CC)(CO)CO
Q1X1Q1Q1Q	C(C(CO)(CO)CO)O
ROPO & OR & OR	C1=CC=C(C=C1)OP(=O)(OC2=CC=CC=C2)OC3=CC=CC=C3
ZSWR DOPS & O1 & O1	COP(=S)(OC)OC1=CC=C(C=C1)S(=O)(=O)N
1Y&U3Y1U1OV1	CC(=CCCC(C)(C=C)OC(=O)C)C
G2OPO & O2GO2G	C(CCl)OP(=O)(OCCCl)OCCCl
G2OPO & O2G1U1	C=CP(=O)(OCCCl)OCCCl
L6TJ A1 A1 CQ E1	CC1CC(CC(C1)(C)C)O
Q1V1	CC(=O)CO
GXGGVXGGG	C(=O)(C(Cl)(Cl)Cl)C(Cl)(Cl)Cl
1Y1 & OPOY1 & 1 & OY1 & 1	CC(C)OP(OC(C)C)OC(C)C
GXGGYQMVMYQXGGG	C(C(Cl)(Cl)Cl)(NC(=O)NC(C(Cl)(Cl)Cl)O)O
GYGVO1	COC(=O)C(Cl)Cl
L6 G666 R6 B6 V6 E&6 U6 4ABVW K& MV K&VJ	C1=CC=C2C(=C1)C3=C4C(=CC=C5C4=C(C=C3)C6=C7C5=CC=C8C7=C(C=C6)C9=CC=CC=C9C8=O)C2=O
L C666 BV IVJ DZ EE GQ	C1=CC=C2C(=C1)C(=O)C3=C(C2=O)C(=C(C=C3O)Br)N
L C666 BV IVJ DZ GQ	C1=CC=C2C(=C1)C(=O)C3=C(C=CC(=C3C2=O)O)N
L C666 BV IVJ DMVR& KG	C1=CC=C(C=C1)C(=O)NC2=CC=CC3=C2C(=O)C4=C(C3=O)C(=CC=C4)Cl
L C666 BV IVJ DZ KG	C1=CC2=C(C(=C1)N)C(=O)C3=C(C2=O)C(=CC=C3)Cl
L C666 BV IVJ DQ KQ	C1=CC2=C(C(=C1)O)C(=O)C3=C(C2=O)C(=CC=C3)O
WNR BG CG EG FG	C1=C(C(=C(C(=C1Cl)Cl)[N+](=O)[O-])Cl)Cl
WSQR CZ F- 2	C1=CC(=C(C=C1N)S(=O)(=O)O)C2=C(C=C(C=C2)N)S(=O)(=O)O
L66J BSWQ CZ GSWQ	C1=CC2=C(C=CC(=C2S(=O)(=O)O)N)C(=C1)S(=O)(=O)O
L C666 BV IVJ EZ	C1=CC=C2C(=C1)C(=O)C3=C(C2=O)C=C(C=C3)N
L66 BV EVJ CG DG	C1=CC=C2C(=C1)C(=O)C(=C(C2=O)Cl)Cl
8OVR BVO8	CCCCC(CC)COC(=O)C1=CC=CC=C1C(=O)OCC(CC)CCCC
4Y2 & 1OVR BVO1Y4 & 2	CCCCC(CC)COC(=O)C1=CC=CC=C1C(=O)OCC(CC)CCCC
1O2OVR BVO2O1	COCCOC(=O)C1=CC=CC=C1C(=O)OCCOC
4O2OVR BVO2O4	CCCCOCCOC(=O)C1=CC=CC=C1C(=O)OCCOCCCC
T56 BNY DHJ B1 CU1 D1 D1	CC1(C(=C)N(C2=CC=CC=C21)C)C
L66J BSWQ DSWQ HZ &-NA-	C1=CC2=C(C=C(C=C2C=C1N)S(=O)(=O)O)S(=O)(=O)O
T5NVNV EHJ AG CG E1 E1	CC1(C(=O)N(C(=O)N1Cl)Cl)C
QR BVOR	C1=CC=C(C=C1)OC(=O)C2=CC=CC=C2O
QR BVO1R	C1=CC=C(C=C1)COC(=O)C2=CC=CC=C2O
QR BVO1Y4 & 2	CCCCC(CC)COC(=O)C1=CC=CC=C1O
QR BVO2	CCOC(=O)C1=CC=CC=C1O
T56 BMJ D1YZ2 &QV1	CCC(CC1=CNC2=CC=CC=C21)N.CC(=O)O
T56 BMJ D1YZ2 & OV1	CCC(CC1=CNC2=CC=CC=C21)N.CC(=O)O
T56 BMJ D1YZ2	CCC(CC1=CNC2=CC=CC=C21)N
T6O DVJ B1 CQ	CC1=C(C(=O)C=CO1)O
GR BG CG DG EG FG	C1(=C(C(=C(C(=C1Cl)Cl)Cl)Cl)Cl)Cl
L6V DVJ BG CG EG FG	C1(=C(C(=O)C(=C(C1=O)Cl)Cl)Cl)Cl
QVR B1	CC1=CC=CC=C1C(=O)O
QVR BG	C1=CC=C(C(=C1)C(=O)O)Cl
QR BV1	CC(=O)C1=CC=CC=C1O
WNR B1 CNW ENW	CC1=C(C=C(C=C1[N+](=O)[O-])[N+](=O)[O-])[N+](=O)[O-]
WNR CG DO1 FO1	COC1=CC(=C(C=C1[N+](=O)[O-])Cl)OC
WNR BO1 ENW	COC1=C(C=C(C=C1)[N+](=O)[O-])[N+](=O)[O-]
QVR BQ EI	C1=CC(=C(C=C1I)C(=O)O)O
ZR D1 CNW	CC1=C(C=C(C=C1)N)[N+](=O)[O-]
WNR BQ E1	CC1=CC(=C(C=C1)O)[N+](=O)[O-]
T5NNJ AY1 & 1 C1 EOVN1 & 1	CC1=NN(C(=C1)OC(=O)N(C)C)C(C)C
T66 BVMNJ	C1=CC=C2C(=C1)C=NNC2=O
1X1 & 1 & R BQ C3R BQ CX1 & 1 & 1	CC1=CC(=C(C(=C1)C(C)(C)C)O)CC2=C(C(=CC(=C2)C)C(C)(C)C)O
QYR&VR	C1=CC=C(C=C1)C(C(=O)C2=CC=CC=C2)O
L66 & TJ	C1CCC2=CC=CC=C2C1
T66 CNJ	C1=CC=C2C=NC=CC2=C1
L66J BZ HSWQ	C1=CC2=C(C=CC(=C2)S(=O)(=O)O)C(=C1)N
1OR BZ ER DZ CO1	COC1=C(C=CC(=C1)C2=CC(=C(C=C2)N)OC)N
Q2NR & 2Q	C1=CC=C(C=C1)N(CCO)CCO
L C666J	C1=CC=C2C=C3C=CC=CC3=CC2=C1
VHR CO1 DO1	COC1=C(C=C(C=C1)C=O)OC
Z2R CO1 DO1	COC1=C(C=C(C=C1)CCN)OC
QR DG B1R	C1=CC=C(C=C1)CC2=C(C=CC(=C2)Cl)O
1OR BZ DVMR	COC1=C(C=C(C=C1)C(=O)NC2=CC=CC=C2)N
QVY1 & OR BG DG	CC(C(=O)O)OC1=C(C=C(C=C1)Cl)Cl
QR DVO2	CCOC(=O)C1=CC=C(C=C1)O
ZR DVS2N2 & 2	CCN(CC)CCSC(=O)C1=CC=C(C=C1)N
T56 BO DO CHJ GVH	C1OC2=C(O1)C=C(C=C2)C=O
1OVR DVO1	COC(=O)C1=CC=C(C=C1)C(=O)OC
T56 BO DO CHJ G1Y1 & SO & 8	CCCCCCCCS(=O)C(C)CC1=CC2=C(C=C1)OCO2
1VMR B1	CC1=CC=CC=C1NC(=O)C
Q2OR BG DG	C1=CC(=C(C=C1Cl)Cl)OCCO
ZR C1 FO1	CC1=CC(=C(C=C1)OC)N
T56 BN DSJ C1	CC1=NC2=CC=CC=C2S1
T56 BN DSJ CSS-CT56 BN DSJ	C1=CC=C2C(=C1)N=C(S2)SSC3=NC4=CC=CC=C4S3
QR BG DG	C1=CC(=C(C=C1Cl)Cl)O
L5VTJ	C1CCC(=O)C1
T5MVMTJ	C1CNC(=O)N1
WSGR B1 ENW	CC1=C(C=C(C=C1)[N+](=O)[O-])S(=O)(=O)Cl
WSQR B1 ENW	CC1=C(C=C(C=C1)[N+](=O)[O-])S(=O)(=O)O
1Y1 & M2MY1 & 1	CC(C)N(CCN)C(C)C
WNR B1 ENW	CC1=C(C=C(C=C1)[N+](=O)[O-])[N+](=O)[O-]
VHR DQ CO2	CCOC1=C(C=CC(=C1)C=O)O
QVR DQ CO1	COC1=C(C=CC(=C1)C(=O)O)O
1OBO1 & O1	B(OC)(OC)OC
1OPO1 & O1	COP(OC)OC
ZR CSWQ	C1=CC(=CC(=C1)S(=O)(=O)O)N
ZR BG EXFFF	C1=CC(=C(C=C1C(F)(F)F)N)Cl
1X1 & 1 & 1X1 & 1 & R DO2O2K1 & 1 & 1R & Q & G	CC(C)(C)CC(C)(C)C1=CC=C(C=C1)OCCOCC[N+](C)(C)CC2=CC=CC=C2.[Cl-]
ZVMR D-AS-QQO	C1=CC(=CC=C1NC(=O)N)[As](=O)(O)O
T5N CSJ BZ DNW	C1=C(SC(=N1)N)[N+](=O)[O-]
WNR CG	C1=CC(=CC(=C1)Cl)[N+](=O)[O-]
T6N CN ENTJ ANW CNW ENW	C1N(CN(CN1[N+](=O)[O-])[N+](=O)[O-])[N+](=O)[O-]
WNR CG D1	CC1=C(C=C(C=C1)[N+](=O)[O-])Cl
ZR BG DNW	C1=CC(=C(C=C1[N+](=O)[O-])Cl)N
WNR CV1	CC(=O)C1=CC(=CC=C1)[N+](=O)[O-]
WNR CVG	C1=CC(=CC(=C1)[N+](=O)[O-])C(=O)Cl
QVR CVQ	C1=CC(=CC(=C1)C(=O)O)C(=O)O
WNR CVQ	C1=CC(=CC(=C1)[N+](=O)[O-])C(=O)O
1OVR DO1	COC1=CC=C(C=C1)C(=O)OC
1VR D1	CC1=CC=C(C=C1)C(=O)C
1K1&1&1R &O1	C[N+](C)(C)CC1=CC=CC=C1.C[O-]
L C666 BV IVJ DNW KG	C1=CC2=C(C(=C1)[N+](=O)[O-])C(=O)C3=C(C2=O)C(=CC=C3)Cl
L C666 BV IVJ DZ NZ	C1=CC2=C(C(=C1)N)C(=O)C3=C(C2=O)C=CC=C3N
L C666 BV IVJ DQ	C1=CC=C2C(=C1)C(=O)C3=C(C2=O)C(=CC=C3)O
L C666 BV IVJ DZ KZ	C1=CC2=C(C(=C1)N)C(=O)C3=C(C2=O)C(=CC=C3)N
T C6665 1A P IV OMNJ	C1=CC=C2C(=C1)C3=NNC4=CC=CC(=C43)C2=O
T6NTJ A2 COVYR & R & GH	CCN1CCCC(C1)OC(=O)C(C2=CC=CC=C2)C3=CC=CC=C3.Cl
L B656 HVJ CNW ENW KNW	C1=CC2=C(C=C1[N+](=O)[O-])C(=O)C3=C2C(=CC(=C3)[N+](=O)[O-])[N+](=O)[O-]
L66 BV EVJ	C1=CC=C2C(=O)C=CC(=O)C2=C1
L6TJ AR BQ CNW ENW	C1CCC(CC1)C2=C(C(=CC(=C2)[N+](=O)[O-])[N+](=O)[O-])O
T66 BNJ HO1 EYQ-DT66 A B CNTJ A1U1	COC1=CC2=C(C=CN=C2C=C1)C(C3CC4CCN3CC4C=C)O
L C666 BV IVJ ESWQ &-NA-	C1=CC=C2C(=C1)C(=O)C3=C(C2=O)C=C(C=C3)S(=O)(=O)O.[Na+]
1OVR BVO1	COC(=O)C1=CC=CC=C1C(=O)OC
L C666 BV IVJ EZ LZ	C1=CC2=C(C=C1N)C(=O)C3=C(C2=O)C=C(C=C3)N
6Y1 & OVR BVOY6 & 1	CCCCCCC(C)OC(=O)C1=CC=CC=C1C(=O)OC(C)CCCCCC
1U2OVR BVO2U1	C=CCOC(=O)C1=CC=CC=C1C(=O)OCC=C
L66J BSWQ DZ GSWQ	C1=CC2=C(C=C(C=C2S(=O)(=O)O)N)C(=C1)S(=O)(=O)O
QR CQ DVR	C1=CC=C(C=C1)C(=O)C2=C(C=C(C=C2)O)O
WNR CNW ENW BMR BNW DNW FNW	C1=C(C=C(C(=C1[N+](=O)[O-])NC2=C(C=C(C=C2[N+](=O)[O-])[N+](=O)[O-])[N+](=O)[O-])[N+](=O)[O-])[N+](=O)[O-]
L66J BNUNR B & CZ	CC1=CC=CC=C1N=NC2=C(C=CC3=CC=CC=C32)N
L66J BNO CQ	C1=CC=C2C(=C1)C=CC(=C2N=O)O
T56 A ANTJ A1 GOYR & R & OSW1	CN1C2CCC1CC(C2)OC(C3=CC=CC=C3)C4=CC=CC=C4.CS(=O)(=O)O
T B656 HNJ DZ H2	CCN1C2=C(C=C(C=C2)N)C3=CC=CC=C31
L66J BQ CNO	C1=CC=C2C(=C1)C=CC(=C2O)N=O
T66 BNJ CR & EVQ	C1=CC=C(C=C1)C2=NC3=CC=CC=C3C(=C2)C(=O)O
L66J BMVR BVQ	C1=CC=C2C(=C1)C=CC=C2NC(=O)C3=CC=CC=C3C(=O)O
L66J B1CN	C1=CC=C2C(=C1)C=CC=C2CC#N
L66J BQ DQ	C1=CC=C2C(=C1)C=C(C=C2O)O
T66 BVM EO DHJ D2G	C1=CC=C2C(=C1)C(=O)NC(O2)CCCl
T56 BVNV GUTJ CSXGGG	C1C=CCC2C1C(=O)N(C2=O)SC(Cl)(Cl)Cl
ZR BVO2R	C1=CC=C(C=C1)CCOC(=O)C2=CC=CC=C2N
T56 BMJ D3VQ	C1=CC=C2C(=C1)C(=CN2)CCCC(=O)O
SHR BG CG DG EG FG	C1(=C(C(=C(C(=C1Cl)Cl)Cl)Cl)Cl)S
QVR BQ CI EI	C1=C(C=C(C(=C1C(=O)O)O)I)I
ZR BVO1	COC(=O)C1=CC=CC=C1N
T C666 BNJ IZ & GH	C1=CC=C2C(=C1)C(=C3C=CC=CC3=N2)N.Cl
T56 BNNM FVM INJ HZ	C12=NNN=C1N=C(NC2=O)N
RVVR	C1=CC=C(C=C1)C(=O)C(=O)C2=CC=CC=C2
1R DVR	CC1=CC=C(C=C1)C(=O)C2=CC=CC=C2
1VMR B1 C1	CC1=C(C(=CC=C1)NC(=O)C)C
WNR CG FOR DG	C1=CC(=CC=C1OC2=C(C=C(C=C2)Cl)[N+](=O)[O-])Cl
QV1SR BVQ	C1=CC=C(C(=C1)C(=O)O)SCC(=O)O
L66J CQ	C1=CC=C2C=C(C=CC2=C1)O
QNR & NO & ZH	C1=CC=C(C=C1)[N+](=NO)[O-].N
L66J CMR	C1=CC=C(C=C1)NC2=CC3=CC=CC=C3C=C2
2Y1 & R	CCC(C)C1=CC=CC=C1
RNUNMR	C1=CC=C(C=C1)NN=NC2=CC=CC=C2
QR COVR	C1=CC=C(C=C1)C(=O)OC2=CC=CC(=C2)O
T6NJ BZ CNUNR & FZ & GH	C1=CC=C(C=C1)N=NC2=C(N=C(C=C2)N)N.Cl
T6NJ BVO3 EVO3	CCCOC(=O)C1=CN=C(C=C1)C(=O)OCCC
QVY4 & 2	CCCCC(CC)C(=O)O
4OVR	CCCCOC(=O)C1=CC=CC=C1
T56 BO DO CHJ G1Y1 & M1YQR CQ DQ & GH	CC(CC1=CC2=C(C=C1)OCO2)NCC(C3=CC(=C(C=C3)O)O)O.Cl
Q2MR B1	CC1=CC=CC=C1NCCO
T56 BMNNJ G1	CC1=CC2=NNN=C2C=C1
T56 BN DSJ CZ	C1=CC=C2C(=C1)N=C(S2)N
AL5VTJ B7	CCCCCCCC1CCCC1=O
L5VTJ B7	CCCCCCCC1CCCC1=O
SHR B1	CC1=CC=CC=C1S
ZR BSH	C1=CC=C(C(=C1)N)S
ZR B1 D1 E1	CC1=CC(=C(C=C1C)N)C
L6V DVJ B1 E1	CC1=CC(=O)C(=CC1=O)C
Q1Y2 & 1	CCC(C)CO
4Y2 & 1OV 2 CR	CCCCC(CC)COC(=O)C1=CC(=CC=C1)C(=O)OCC(CC)CCCC
QY1 & VO4	CCCCOC(=O)C(C)O
ONR DN1 & 1	CN(C)C1=CC=C(C=C1)N=O
QV1N1VQ1VQ	C(C(=O)O)N(CC(=O)O)CC(=O)O
QV1N2Q2Q	C(CO)N(CCO)CC(=O)O
2VO1YOV2 & 1OV2	CCC(=O)OCC(COC(=O)CC)OC(=O)CC
ZR DOR	C1=CC=C(C=C1)OC2=CC=C(C=C2)N
ZR DSR DZ	C1=CC(=CC=C1N)SC2=CC=C(C=C2)N
RSR	C1=CC=C(C=C1)SC2=CC=CC=C2
QV1N2Q2N1VQ1VQ	C(CN(CC(=O)O)CC(=O)O)N(CCO)CC(=O)O
1VO1R	CC(=O)OCC1=CC=CC=C1
G1VO1R	C1=CC=C(C=C1)COC(=O)CCl
11VO1R	CCCCCCCCCCCC(=O)OCC1=CC=CC=C1
R1M2M1R	C1=CC=C(C=C1)CNCCNCC2=CC=CC=C2
NC1R	C1=CC=C(C=C1)CC#N
T6M DNTJ D2Z	C1CN(CCN1)CCN
1VOR D1	CC1=CC=C(C=C1)OC(=O)C
GR DMVN1 & 1	CN(C)C(=O)NC1=CC=C(C=C1)Cl
G1VR DMV1	CC(=O)NC1=CC=C(C=C1)C(=O)CCl
G2OSO & OY1 & 1OR DX1 & 1 & 1	CC(COC1=CC=C(C=C1)C(C)(C)C)OS(=O)OCCCl
QR DX1 & 1 & 1X1 & 1 & 1	CC(C)(C)CC(C)(C)C1=CC=C(C=C1)O
1U2R DO1	COC1=CC=C(C=C1)CC=C
T6N DNTJ ANO DNO	C1CN(CCN1N=O)N=O
ZMV1CN	C(C#N)C(=O)NN
2OV1U1	CCOC(=O)C=C
4OV2VO4	CCCCOC(=O)CCC(=O)OCCCC
3VO2Y1&3UY1&1	CCCC(=O)OCCC(C)CCC=C(C)C
4O2OV4VO2O4	CCCCOCCOC(=O)CCCCC(=O)OCCOCCCC
Q3Y6 & 10VO1	CCCCCCC(CCCCCCCCCCC(=O)OC)O
Q2Y1&3UY1&1	CC(CCC=C(C)C)CCO
2OV4VO2	CCOC(=O)CCCCC(=O)OCC
VHYQ3VH	C(CC=O)CC(C=O)O
4OV1U1	CCCCOC(=O)C=C
G-SI-GG3	CCC[Si](Cl)(Cl)Cl
QV2I	C(CI)C(=O)O
2OV1	CCOC(=O)C
1Y1 & U1V1	CC(=CC(=O)C)C
T6NJ BZ FZ	C1=CC(=NC(=C1)N)N
2R C2	CCC1=CC(=CC=C1)CC
2OV1V1	CCOC(=O)CC(=O)C
ZR & GH	C1=CC=C(C=C1)N.Cl
6VO2U1	CCCCCCC(=O)OCC=C
1U2OVO2O2OVO2U1	C=CCOC(=O)OCCOCCOC(=O)OCC=C
Q2MV1	CC(=O)NCCO
G3G	C(CCl)CCl
L5UTJ	C1CC=CC1
QV5	CCCCCC(=O)O
QV1M1VQ	C(C(=O)O)NCC(=O)O
7H	CCCCCCC
T6N DNTJ & QV4VQ	C1CNCCN1.C(CCC(=O)O)CC(=O)O
12OVYU1	CCCCCCCCCCCCOC(=O)C(=C)C
15VOY1 & 1	CCCCCCCCCCCCCCCC(=O)OC(C)C
6OV1	CCCCCCOC(=O)C
4O4	CCCCOCCCC
Q9	CCCCCCCCCO
6M6	CCCCCCNCCCCCC
Q2O2O2O4	CCCCOCCOCCOCCO
1O2O2O2O2O1	COCCOCCOCCOCCOC
Z16	CCCCCCCCCCCCCCCCN
NA CN	[C-]#N.[Na+]
NC-NA-	[C-]#N.[Na+]
T5 L6 J6 I6 G566 3CFG AO LNTJ BQ COVYQ2&1 F1 N1 RQ R1 TQ UOVY2&1 VQ A&OV1 B&OV1	CCC(C)C(=O)OC1C(C2C(CN3CC(CCC3C2(C)O)C)C4C1(C5C(C(C6C7(C5(C4)OC6(C(CC7)OC(=O)C(C)(CC)O)O)C)OC(=O)C)OC(=O)C)O)O
T6VMVMV FHJ F6 F2	CCCCCCC1(C(=O)NC(=O)NC1=O)CC
Q1X1 & 1 & YQY1 & 1	CC(C)C(C(C)(C)CO)O
1N1 & 2OYR & R & GH	CN(C)CCOC(C1=CC=CC=C1)C2=CC=CC=C2.Cl
T66 BM CHJ C1 C1 E1	CC1=CC(NC2=CC=CC=C12)(C)C
ZR BE DE FE	C1=C(C=C(C(=C1Br)N)Br)Br
VHR BQ CO1	COC1=CC=CC(=C1O)C=O
T66 BSWM ENJ HXFFF ISZW	C1=C(C(=CC2=C1NC=NS2(=O)=O)S(=O)(=O)N)C(F)(F)F
1OYO1 & O1	COC(OC)OC
G-SI-G1&R	C[Si](C1=CC=CC=C1)(Cl)Cl
2OBO2 & O2	B(OCC)(OCC)OCC
4SPS4 & S4	CCCCSP(SCCCC)SCCCC
R1SS1R	C1=CC=C(C=C1)CSSCC2=CC=CC=C2
ZVMR DO2	CCOC1=CC=C(C=C1)NC(=O)N
QR DO1	COC1=CC=C(C=C1)O
1OR DO1	COC1=CC=C(C=C1)OC
T56 BNVNJ B1Q D1Q	COC1=CC=C(C=C1)OC
1Y1&U3Y1&WOV1	CC(CCC=C(C)C)CCOC(=O)C
1VOX1 & 1 & 1R	CC(=O)OC(C)(C)CC1=CC=CC=C1
/T3MTJ/	C1CN1
1N1 & PO & N1 & 1 & OPO & N1 & 1 & N1 & 1	CN(C)P(=O)(N(C)C)OP(=O)(N(C)C)N(C)C
T6N DNJ BO1 CMSWR DZ	COC1=NC=CN=C1NS(=O)(=O)C2=CC=C(C=C2)N
T6N CN EN BHJ AR DG & B1 B1 DZ FZ & GH	CC1(N=C(N=C(N1C2=CC=C(C=C2)Cl)N)N)C.Cl
T56 BMJ D1YZVQ GN2G2G	C1=CC2=C(C=C1N(CCCl)CCCl)C(=CN2)CC(C(=O)O)N
T6NJ BN1R & 2N1 & 1 & GH	CN(C)CCN(CC1=CC=CC=C1)C2=CC=CC=N2.Cl
ONR DMR	C1=CC=C(C=C1)NC2=CC=C(C=C2)N=O
Z2R & GH	C1=CC=C(C=C1)CCN.Cl
ZR DO2	CCOC1=CC=C(C=C1)N
L3YTJ AU1 B1YZVQ	C=C1CC1CC(C(=O)O)N
WS1 & O1OSW1	CS(=O)(=O)OCOS(=O)(=O)C
Z3Q	C(CN)CO
T5NXTJ B-& AL6XTJ	C1CCC2(CC1)CCCN2
T5OXOTJ B-& AL6XTJ	C1CCC2(CC1)OCCO2
T6OXOTJ B-& AL6XTJ	C1CCC2(CC1)OCCCO2
L D6 B66 P666 2AB A & J	C1=CC=C2C3=C4C(=CC2=C1)C=CC5=CC6=CC=CC=C6C(=C54)C=C3
T D5 B666 O666 2AB A & ON RNJ	C1=CC=C2C(=C1)C=C3C=CC4=CC5=CC=CC=C5C6=NN=C2C3=C46
L D66 K666 B6 2AB A & J	C1=CC=C2C(=C1)C=C3C=CC4=C5C3=C2C6=CC=CC=C6C5=CC=C4
L F6 D6 B6 P6666 2AB E & J	C1=CC=C2C=C3C4=C5C(=CC3=CC2=C1)C6=CC=CC=C6C7=CC=CC(=C75)C=C4
L D6666 B6 2AB TJ	C1=CC=C2C(=C1)C3=CC=CC4=C3C5=C(C=CC=C25)C=C4
T D6 C6 B566 MMJ	C1=CC=C2C(=C1)C=CC3=C2C4=C(N3)C=CC5=CC=CC=C54
L566 B6 2AB O DHJ	C1C2=CC=CC3=C2C4=C(C=CC=C41)C=C3
L C65 K666 1A TJ	C1=CC=C2C3=C4C(=CC=C3)C5=CC=CC=C5C4=CC2=C1
L C6566 1A PJ	C1=CC=C2C(=C1)C3=CC=CC4=C3C2=CC=C4
L F6 E6 B666J	C1=CC=C2C(=C1)C=CC3=C2C=CC4=C3C=CC5=CC=CC=C54
T J6 D6 C666 BN QNJ	C1=CC=C2C(=C1)C3=CC=CC=C3C4=NC5=CC=CC=C5N=C24
L E6 B666J	C1=CC=C2C(=C1)C=CC3=C2C=CC4=CC=CC=C43
L E6 D6 B666J	C1=CC=C2C(=C1)C=CC3=CC4=C(C=C32)C5=CC=CC=C5C=C4
T E6 D6 B666 NNJ	C1=CC=C2C(=C1)C=CC3=NC4=C(C=C32)C5=CC=CC=C5C=C4
T D6 B666 ONJ	C1=CC=C2C=C3C(=CC2=C1)C=CC4=C3C=CC=N4
T D6 B666 CNJ	C1=CC=C2C(=C1)C=CC3=CC4=CC=CC=C4N=C32
T D6 B566 CMJ	C1=CC=C2C(=C1)C=CC3=C2NC4=CC=CC=C34
T E6 D6 B566 CMJ	C1=CC=C2C(=C1)C=CC3=C2NC4=C3C=CC5=CC=CC=C54
T66 BN DNJ	C1=CC=C2C(=C1)C=NC=N2
T C676 BO INJ	C1=CC=C2C(=C1)C=NC3=CC=CC=C3O2
T C666 BNJ	C1=CC=C2C(=C1)C=C3C=CC=CC3=N2
T C666 BO ISJ	C1=CC=C2C(=C1)OC3=CC=CC=C3S2
T56 BMNJ	C1=CC=C2C(=C1)C=NN2
T56 BM INJ	C1=CC2=C(NC=C2)N=C1
T56 BOJ	C1=CC=C2C(=C1)C=CO2
T56 BN DOJ	C1=CC=C2C(=C1)N=CO2
T56 BO DO CHJ	C1OC2=CC=CC=C2O1
T36 BOTJ	C1CCC2C(C1)O2
L5TJ	C1CCCC1
T6S CS ESTJ	C1SCSCS1
2S2OPS & O2 & O2	CCOP(=S)(OCC)OCCSCC
SHPS & O2 & O2	CCOP(=S)(OCC)S
T6MTJ BYR & VO1 & GH	COC(=O)C(C1CCCCN1)C2=CC=CC=C2.Cl
T56 BMJ D1YZ1	CC(CC1=CNC2=CC=CC=C21)N
GR BG DG EOPS & O1 & O1	COP(=S)(OC)OC1=CC(=C(C=C1Cl)Cl)Cl
1X1 & 1 & R CG DOPO & O1 & M1	CC(C)(C)C1=CC(=C(C=C1)OP(=O)(NC)OC)Cl
T6N CUTJ A1 CVO1 & GH	CN1CCC=C(C1)C(=O)OC.Br
1MY1R &GH -R	CC(CC1=CC=CC=C1)NC.Cl
1MY1R &GH	CC(CC1=CC=CC=C1)NC.Cl
NCS2OV11	CCCCCCCCCCCC(=O)OCCSC#N
L E5 B666 OV KU MUTJ A1 E1 FV1 FOV1 LG	CC(=O)C1(CCC2C1(CCC3C2C=C(C4=CC(=O)CCC34C)Cl)C)OC(=O)C
T3NTJ A-2PO & MVO2	CCOC(=O)NP(=O)(N1CC1)N2CC2
G2KO & 1 & 2G & GH	C[N+](CCCl)(CCCl)[O-].Cl
WNR BQ F1 DNW CY1 & 1	CC1=C(C=C(C(=C1[N+](=O)[O-])O)C(C)C)[N+](=O)[O-]
QVR BQ CR	C1=CC=C(C=C1)C2=C(C(=CC=C2)C(=O)O)O
T66 CNNJ BMZ & GH	C1=CC=C2C(=C1)C=NN=C2NN.Cl
L B656 HHJ EMV1 KMV1	CC(=O)NC1=CC2=C(C=C1)C3=C(C2)C=C(C=C3)NC(=O)C
T C666 BN INJ BO	C1=CC=C2C(=C1)N=C3C=CC=CC3=[N+]2[O-]
2N2 & VR DQ CO1	CCN(CC)C(=O)C1=CC(=C(C=C1)O)OC
ZMR BG EG	C1=CC(=C(C=C1Cl)NN)Cl
WNR DQ CI EI	C1=C(C=C(C(=C1I)O)I)[N+](=O)[O-]
1UU2N1 & 1R & GH	CN(CC#C)CC1=CC=CC=C1.Cl
ZY1&1R DQ &EH	CC(CC1=CC=C(C=C1)O)N.Br
QVY1 & OR DQ	C1=CC(=CC=C1CC(C(=O)O)O)O
FXFFXFFXFFXFFOXFFXFFXFFXFFF	C(C(C(F)(F)F)(F)F)(C(OC(C(C(C(F)(F)F)(F)F)(F)F)(F)F)(F)F)(F)F
WNR DOPO & O2 & O2	CCOP(=O)(OCC)OC1=CC=C(C=C1)[N+](=O)[O-]
T C6666 1A Q KN & TT & J DQ EQ K1 & GH	CN1CCC2=C3C1CC4=C(C3=CC=C2)C(=C(C=C4)O)O.Cl
T6MVNVJ CY1 & 1 EE F1	CC1=C(C(=O)N(C(=O)N1)C(C)C)Br
L E5 B666 OV MUTJ A E FOV6	CCCCCCC(=O)OC1CCC2C1(CCC3C2CCC4=CC(=O)CCC34C)C
T C676 BNJ B3-AT6N DNTJ D2Q	C1CN(CCN1CCCN2C3=CC=CC=C3C=CC4=CC=CC=C42)CCO
L D6 B666J L1	CC1=CC2=CC=CC=C2C3=CC4=CC=CC=C4C=C13
L6TJ AR BQ CNW ENW & 621	C1CCC(CC1)C2=C(C(=CC(=C2)[N+](=O)[O-])[N+](=O)[O-])O.C1CCC(CC1)NC2CCCCC2
L B656 HVJ EMVXFFF	C1=CC=C2C(=C1)C3=C(C2=O)C=C(C=C3)NC(=O)C(F)(F)F
QVR BQ CG EG	C1=C(C=C(C(=C1C(=O)O)O)Cl)Cl
L66J BF	C1=CC=C2C(=C1)C=CC=C2F
ZR DR DF	C1=CC(=CC=C1C2=CC=C(C=C2)F)N
T6NJ BM1YQR & GH	C1=CC=C(C=C1)C(CNC2=CC=CC=N2)O.Cl
T6NJ BM1YQR	C1=CC=C(C=C1)C(CNC2=CC=CC=N2)O
T56 BO DO CHJ G1OV1	CC(=O)OCC1=CC2=C(C=C1)OCO2
FXFFR CZ EXFFF	C1=C(C=C(C=C1C(F)(F)F)N)C(F)(F)F
WNR BQ DNW	C1=CC(=C(C=C1[N+](=O)[O-])O)[N+](=O)[O-]
L5TJ AMMVR DNW	C1CCC(=NNC(=O)C2=CC=C(C=C2)[N+](=O)[O-])C1
L6TJ AMMVR DNW	C1CCC(=NNC(=O)C2=CC=C(C=C2)[N+](=O)[O-])CC1
T6NJ BZ EVZ	C1=CC(=NC=C1C(=O)N)N
FXFFXFFXFFXFFXFFXFFXFFF	C(C(C(C(F)(F)F)(F)F)(F)F)(C(C(C(F)(F)F)(F)F)(F)F)(F)F
FXFFXFFXFFVMR	C1=CC=C(C=C1)NC(=O)C(C(C(F)(F)F)(F)F)(F)F
3K3&3&3 &.B-F4	[B-](F)(F)(F)F.CCC[N+](CCC)(CCC)CCC
ZR DSWMVM4	CCCCNC(=O)NS(=O)(=O)C1=CC=C(C=C1)N
T66 BVN ENJ CR BG & D1	CC1=NC2=CC=CC=C2C(=O)N1C3=CC=CC=C3Cl
1N1&2OYR&R B1 &GH	CC1=CC=CC=C1C(C2=CC=CC=C2)OCCN(C)C.Cl
1N1 & 2OYR & R B1 & GH	CC1=CC=CC=C1C(C2=CC=CC=C2)OCCN(C)C.Cl
QVYZ1R BN2G2G	C1=CC=C(C(=C1)CC(C(=O)O)N)N(CCCl)CCCl
L66J BMVO2F	C1=CC=C2C(=C1)C=CC=C2NC(=O)OCCF
L B656 HHJ EMV1 KF	CC(=O)NC1=CC2=C(C=C1)C3=C(C2)C=C(C=C3)F
QYR & Y1 & M1 & GH-L	CC(C(C1=CC=CC=C1)O)NC.Cl
FR DVR DF	C1=CC(=CC=C1C(=O)C2=CC=C(C=C2)F)F
T6NJ CV1	CC(=O)C1=CN=CC=C1
WNR DF	C1=CC(=CC=C1[N+](=O)[O-])F
FXFFR CMV1	CC(=O)NC1=CC=CC(=C1)C(F)(F)F
FR D	CC1=CC=C(C=C1)F
2S2	CCSCC
GYFXFFE	C(C(F)(F)Br)(F)Cl
L6TJ AXFFF AF BF BF CF CF DF DF EF EF FF FF	C1(C(C(C(C(C1(F)F)(F)F)(F)F)(F)F)(F)F)(C(F)(F)F)F
Q1XFFXFFXFFYFF	C(C(C(C(C(F)F)(F)F)(F)F)(F)F)O
FXFFXFFXFFVO2	CCOC(=O)C(C(C(F)(F)F)(F)F)(F)F
T6VMVNV FHJ DR & F2 F2	CCC1(C(=O)NC(=O)N(C1=O)C2=CC=CC=C2)CC
L6TJ AOVZ A2UU1	C#CCC1(CCCCC1)OC(=O)N
T5M CNJ DVZ EZ	C1=NC(=C(N1)C(=O)N)N
L6V DVJ XR	C1=CC=C(C=C1)C2=CC(=O)C=CC2=O
L B656 HHJ EMVXFFF	C1C2=CC=CC=C2C3=C1C=C(C=C3)NC(=O)C(F)(F)F
ZR BF DF FNW	C1=C(C=C(C(=C1[N+](=O)[O-])N)F)F
1Y1&MVR D1MM1 &GH	CC(C)NC(=O)C1=CC=C(C=C1)CNNC.Cl
ZR DF	C1=CC(=CC=C1N)F
Q2F	C(CF)O
1Y1&MPO&FMY1&1	CC(C)NP(=O)(NC(C)C)F
QV1CN	C(C#N)C(=O)O
FR CF	C1=CC(=CC(=C1)F)F
ZR CF	C1=CC(=CC(=C1)F)N
F1V1VO2	CCOC(=O)CC(=O)CF
Z1XFFF &GH	C(C(F)(F)F)N.Cl
QVXFFXFFXFFF	C(=O)(C(C(C(F)(F)F)(F)F)(F)F)O
Q1XFFXFFXFFXFFXFFXFFXFFYFF	C(C(C(C(C(C(C(C(C(F)F)(F)F)(F)F)(F)F)(F)F)(F)F)(F)F)(F)F)O
NCYU1&XFFF	C=C(C#N)C(F)(F)F
FR BF CF DF EF FF	C1(=C(C(=C(C(=C1F)F)F)F)F)F
GVR BF	C1=CC=C(C(=C1)C(=O)Cl)F
FR DR DMV1	CC(=O)NC1=CC=C(C=C1)C2=CC=C(C=C2)F
GR DF CMV1	CC(=O)NC1=C(C=CC(=C1)Cl)F
FXFFR CE	C1=CC(=CC(=C1)Br)C(F)(F)F
SCNR CF	C1=CC(=CC(=C1)F)N=C=S
FXFFVOVXFFF	C(=O)(C(F)(F)F)OC(=O)C(F)(F)F
ZCN	C(#N)N
T3STJ	C1CS1
Q1XFFXFFF	C(C(C(F)(F)F)(F)F)O
L F3 E6 D665 IV JU LUTJ A1 E1 RV1 RQ	CC(=O)C1(CCC2C1(CCC3C2C=C(C4=CC(=O)C5CC5C34C)Cl)C)OC(=O)C
L E5 B666 MUTJ E1 FQ F2U1	CC12CCC3C(C1CCC2(CC=C)O)CCC4=CCCCC34
QVYF2	CCC(C(=O)O)F
FXFFR BF CF DF EF FF	C1(=C(C(=C(C(=C1F)F)F)F)F)C(F)(F)F
T67 GN JN IHJ CG HM1 JO KR &GH	CN=C1CN(C(=C2C=C(C=CC2=N1)Cl)C3=CC=CC=C3)O.Cl
T5M CSTJ EVQ	C1C(NCS1)C(=O)O
T5M CSTJ EVQ -L	C1C(NCS1)C(=O)O
QVR BF	C1=CC=C(C(=C1)C(=O)O)F
L66 BUT&J	C1CC2=CC=CC=C2C=C1
RV1R	C1=CC=C(C=C1)CC(=O)C2=CC=CC=C2
ZR CF D1	CC1=C(C=C(C=C1)N)F
WSFR D1	CC1=CC=C(C=C1)S(=O)(=O)F
ZR BF DVQ	C1=CC(=C(C=C1C(=O)O)F)N
QVYZ1R CF	C1=CC(=CC(=C1)F)CC(C(=O)O)N
QVYF1R	C1=CC=C(C=C1)CC(C(=O)O)F
F1VO2	CCOC(=O)CF
FR	C1=CC=C(C=C1)F
T6NJ CZ	C1=CC(=CN=C1)N
2O1O2	CCOCOCC
F8	CCCCCCCCF
1U1K1&1&1 &Q	C[N+](C)(C)C=C.[OH-]
T B6566 B6/CO 4ABBC R BX HO PN EU GHT&&TTJ FOV1 JO1 P1	CC(=O)OC1=CCC2C3CC4=C5C2(C1OC5=C(C=C4)OC)CCN3C
2OXR&R&VN1&2M2R D1 &GH	CCOC(C1=CC=CC=C1)(C2=CC=CC=C2)C(=O)N(C)CCN(C)CCC3=CC=CC=C3.Cl
2VXR&R&2N1&1	CCC(=O)C(CCN(C)C)(C1=CC=CC=C1)C2=CC=CC=C2
L D6 B566 CV FX DU LUTJ A1 E1 OQ F-& CT56 BOX FMTJ D1 H1	CC1CC2C(C(C3(O2)CCC4C5CC=C6CC(CCC6(C5C(=O)C4=C3C)C)O)C)NC1
T6NTJ A1 BV2 DR CQ	CCC(=O)C1(CCN(CC1)C)C2=CC(=CC=C2)O
T5O COTJ BY1&1 BY1&1 D1Q	CC(C)C1(OCC(O1)CO)C(C)C
G2SW2G	C(CCl)S(=O)(=O)CCCl
ZVVZ	C(=O)(C(=O)N)N
GXGGYR DF&R DF	C1=CC(=CC=C1C(C2=CC=C(C=C2)F)C(Cl)(Cl)Cl)F
T C666 BNJ EZ F1 IR& L1 MZ	CC1=CC2=C(C=C1N)N=C3C=C(C(=CC3=C2C4=CC=CC=C4)C)N
T C666 BNJ EZ IR DZ	C1=CC=C2C(=C1)C(=C3C=CC(=CC3=N2)N)C4=CC=C(C=C4)N
L C666 BV IVJ DQ E1Q FQ	C1=CC=C2C(=C1)C(=O)C3=CC(=C(C(=C3C2=O)O)CO)O
T D6 B666 KN&TT&J GO1 HO1 PO1 QO1 RQ	COC1=C(C2=C(CC3C4=C(C(=C(C=C4CCN3C2)OC)OC)O)C=C1)OC
WNN1&R BNW DNW ENW	CN(C1=C(C=C(C=C1[N+](=O)[O-])[N+](=O)[O-])[N+](=O)[O-])[N+](=O)[O-]
L C666J BQ DQ NQ	C1=CC2=CC3=C(C(=CC=C3)O)C(=C2C(=C1)O)O
T6VMVMV FHJ FNW	C1(C(=O)NC(=O)NC1=O)[N+](=O)[O-]
L66 BV EVJ C1 GQ	CC1=CC(=O)C2=C(C1=O)C=CC=C2O
T C566 DO LVOTJ BO2UY1&1	CC(=CCOC1=C2C(=CC3=C1OC=C3)C=CC(=O)O2)C
L6TJ AN1VQ1VQ BN1VQ1VQ	C1CCC(C(C1)N(CC(=O)O)CC(=O)O)N(CC(=O)O)CC(=O)O
L66 BV EVJ CQ D1	CC1=C(C2=CC=CC=C2C(=O)C1=O)O
L B666J EY K1	CC1=C2C=CC3=C(C2=CC=C1)C=CC(=C3)C(C)C
T66 BOVJ IO1 J2UY1&1	CC(=CCC1=C(C=CC2=C1OC(=O)C=C2)OC)C
T C566 DO FO KN EH&&TJ K1 J- ET B565 CVO JO LO EH KHJ	CN1CCC2=CC3=C(C=C2C1C4C5=C(C6=C(C=C5)OCO6)C(=O)O4)OCO3
T66 BNJ CR& DQ EVQ	C1=CC=C(C=C1)C2=NC3=CC=CC=C3C(=C2O)C(=O)O
L B656 HVJ	C1=CC=C2C(=C1)C3=CC=CC=C3C2=O
T66 BNJ EVQ	C1=CC=C2C(=C1)C(=CC=N2)C(=O)O
L66J BNUN- BL66J	C1=CC=C2C(=C1)C=CC=C2N=NC3=CC=CC4=CC=CC=C43
QR BVMV1	CC(=O)NC(=O)C1=CC=CC=C1O
QV1MVR BQ	C1=CC=C(C(=C1)C(=O)NCC(=O)O)O
T56 BMJ D2N1&1 GQ	CN(C)CCC1=CNC2=C1C=C(C=C2)O
QR CQ BV1	CC(=O)C1=C(C=CC(=C1)O)O
L6V DVJ B1 EY1&1	CC1=CC(=O)C(=CC1=O)C(C)C
T66 BNJ HO1 JMY1&3N2&2	CCN(CC)CCCC(C)NC1=C2C(=CC(=C1)OC)C=CC=N2
ZY1&YQR -L	CC(C(C1=CC=CC=C1)O)N
QVR BNUNR DN1&1	CN(C)C1=CC=C(C=C1)N=NC2=CC=CC=C2C(=O)O
L66J CN2G2G	C1=CC=C2C=C(C=CC2=C1)N(CCCl)CCCl
T C676 BM&T&J	C1CC2=CC=CC=C2NC3=CC=CC=C31
ONR&UNR	C1=CC=C(C=C1)N=[N+](C2=CC=CC=C2)[O-]
ZR CZ DNUNR	C1=CC=C(C=C1)N=NC2=C(C=C(C=C2)N)N
L56T&J	C1CC2=CC=CC=C2C1
ZR BZ D1	CC1=CC(=C(C=C1)N)N
[truncated: 4,589 more rows]
