# Supplementary material for: Zombie cheminformatics: extraction and conversion of Wiswesser Line Notation (WLN) from chemical documents
Source: J Cheminform. 2024 Apr 15;16:42. doi: 10.1186/s13321-024-00831-2 (PMC11017645; doi:10.1186/s13321-024-00831-2)
Supplement: Supplementary file 4 — Additional file 4. chemspider.tsv (WLN:SMILES extracted from ChemSpider). [file 13321_2024_831_MOESM4_ESM.tsv]

1V1	CC(=O)C
2O2	CCOCC
Q2Q	OCCO
WN1O1NW	[O-][N+](=O)COC[N+](=O)[O-]
Z3Z	NCCCN
QV3VQ	OC(=O)CCCC(=O)O
ZV2VZ	NC(=O)CCC(=O)N
ZVM1MVZ	NC(=O)NCNC(=O)N
3O2	CCCOCC
QV1	OC(=O)C
2M1	CCNC
Z2VQ	NCCC(=O)O
2VO2	CCC(=O)OCC
1SVM1	CSC(=O)NC
1VOV1	CC(=O)OC(=O)C
Q2G	OCCCl
3M2	CCCNCC
Z2E	NCCBr
QV4	OC(=O)CCCC
E2E	BrCCBr
ZQ	NO
ZH	N
QH	O
IH	I
QV1G	OC(=O)CCl
ZV2M1VQ	NC(=O)CCNCC(=O)O
2OVM1VO2	CCOC(=O)NCC(=O)OCC
12VM1	CCCCCCCCCCCCC(=O)NC
G1OS2S2	ClCOSCCSCC
QNU3	ON=CCC
2U2U1	CC=CC=C
MU2O1	N=CCOC
ZVMNU2	NC(=O)NN=CC
SU3	S=CCC
1UU1	C#C
3UU2	CCC#CC
G1UU2	ClC#CC
G1UU1G	ClC#CCl
1NU1UN1	CN=C=NC
1U1U1	C=C=C
OCO	O=C=O
NCH	N#C
QNO	ON=O
WNQ	[O-][N+](=O)O
ONONO	O=NON=O
NNU1	NN=C
2CN	CCC#N
2OCN	CCOC#N
2NCO	CCN=C=O
SCN3	S=C=NCCC
NCS3	N#CSCCC
OC2	O=C=CC
GH	Cl
EH	Br
2H	CC
10H	CCCCCCCCCC
VHVH	C(=O)C=O
VH3	C(=O)CCC
SH2Q	SCCO
SH2G	SCCCl
SH1M2	SCNCC
2Y2	CCC(CC)C
GXGGG	ClC(Cl)(Cl)Cl
G2N2&3	ClCCN(CC)CCC
2OPO&O2	CCOP(=O)OCC
Q1XGG2Y1Q1Z	OCC(Cl)(Cl)CCC(CO)CN
1S2YZVMYVQS1	CSCCC(N)C(=O)NC(C(=O)O)SC
W-G-QO	O=[Cl](=O)(O)[O-]
F-G-FF	F[Cl](F)F
12SW12	CCCCCCCCCCCCS(=O)(=O)CCCCCCCCCCCC
WS2&12	O=S(=O)(CC)CCCCCCCCCCCC
QVY9&19	OC(=O)C(CCCCCCCCC)CCCCCCCCCCCCCCCCCCC
12M1	CCCCCCCCCCCCNC
12N3&2	CCCCCCCCCCCCN(CCC)CC
19YQM1	CCCCCCCCCCCCCCCCCCCC(O)NC
QVY19&2Q	OC(=O)C(CCCCCCCCCCCCCCCCCCC)CCO
G1XGGYP3&3&&P2&2	ClCC(Cl)(Cl)C(P(CCC)CCC)P(CC)CC
OK2&2&2	[O-][N+](CC)(CC)CC
WSQO1	O=S(=O)(O)OC
2B2&2	CCB(CC)CC
ZXZUS	NC(=S)N
ZSW2	NS(=O)(=O)CC
QVYZY2&2	OC(=O)C(N)C(CC)CC
QY	OC(C)C
1Y&N1&1	CC(C)N(C)C
2OVX	CCOC(=O)C(C)(C)C
QY&1X&&1Y	OC(C)CC(C)(C)CC(C)C
Z2X2&&2Y2	NCCC(CC)(C)CCC(CC)C
GXGG2NY&&Y	ClC(Cl)(Cl)CCN(C(C)C)C(C)C
2Y2&3YX&&&1VOY	CCC(CC)CCCC(C(C)(C)C)CC(=O)OC(C)C
1Y&N1VM1O1O1&Y	CC(C)N(CC(=O)NCOCOC)C(C)C
OV1 &-NA-	[O-]C(=O)C.[Na+]
SUXS&O4 &-KA-	S=C(S)OCCCC.[K+]
ZVSH &ZV1Z	NC(=O)S.NC(=O)CN
Z6Z &Q2 &Q2	NCCCCCCN.OCC.OCC
Z3Z &QH &QH	NCCCN.O.O
QV2 &ZH	OC(=O)CC.N
WSQ2G &ZH	O=S(=O)(O)CCCl.N
3M3 &WSQQ	CCCNCCC.O=S(=O)(O)O
4N4&4 &GH	CCCCN(CCCC)CCCC.Cl
Z3Z &GH &GH &QH &QH	NCCCN.Cl.Cl.O.O
QVVQ &ZH &ZH	OC(=O)C(=O)O.N.N
1K &G	C[N+](C)(C)C.[Cl-]
G2S2G2G &G	ClCCS(CCCl)CCCl.[Cl-]
G2KO&2&2G &GH	ClCC[N+]([O-])(CC)CCCl.Cl
OV1 &OV1 &-CA-	[O-]C(=O)C.[O-]C(=O)C.[Ca+2]
1R	Cc1ccccc1
GV1N2&R	ClC(=O)CN(CC)c1ccccc1
QY2&XQR&R	OC(CC)C(O)(c1ccccc1)c1ccccc1
RM1R	c1(ccccc1)NCc1ccccc1
WNR CVM1VQ	[O-][N+](=O)c1cc(ccc1)C(=O)NCC(=O)O
Z1YQR DO1	NCC(O)c1ccc(cc1)OC
QVR BNUNR DN1&1	OC(=O)c1c(cccc1)N=Nc1ccc(cc1)N(C)C
2N2&R COVMR DO1	CCN(CC)c1cc(ccc1)OC(=O)Nc1ccc(cc1)OC
WNR DMNU1R CNW	[O-][N+](=O)c1ccc(cc1)NN=Cc1cc(ccc1)[N+](=O)[O-]
WNR BMNU1R CNW	[O-][N+](=O)c1c(cccc1)NN=Cc1cc(ccc1)[N+](=O)[O-]
WNR CMNU1R BNW	[O-][N+](=O)c1cc(ccc1)NN=Cc1c(cccc1)[N+](=O)[O-]
WNR DMNU1R DNW	[O-][N+](=O)c1ccc(cc1)NN=Cc1ccc(cc1)[N+](=O)[O-]
ZSWR DSZW	NS(=O)(=O)c1ccc(cc1)S(=O)(=O)N
ZMR CG	NNc1cc(ccc1)Cl
QMR BE	ONc1c(cccc1)Br
VHR CSH	C(=O)c1cc(ccc1)S
SHR DVQ	Sc1ccc(cc1)C(=O)O
QV1N1VQR BVQ	OC(=O)CN(CC(=O)O)c1c(cccc1)C(=O)O
ZSWR CN1O2&1O2	NS(=O)(=O)c1cc(ccc1)N(COCC)COCC
2O1N1O2&R B2O1	CCOCN(COCC)c1c(cccc1)CCOC
ZSWR D-AS-U-AS-R DSWQ	NS(=O)(=O)c1ccc(cc1)[As]=[As]c1ccc(cc1)S(=O)(=O)O
ZR BG DE	Nc1c(cc(cc1)Br)Cl
ZR CG BE	Nc1c(c(ccc1)Cl)Br
ZR BQ ENW	Nc1c(ccc(c1)[N+](=O)[O-])O
ZR BG EVQ	Nc1c(ccc(c1)C(=O)O)Cl
WNR CG FE DOV1	[O-][N+](=O)c1cc(c(cc1Br)OC(=O)C)Cl
3OR BF E2 CM1	CCCOc1c(c(cc(c1)CC)NC)F
1VOR CG EF BO1 DVO1	CC(=O)Oc1c(c(c(c(c1)F)C(=O)OC)Cl)OC
WNR BQ CNW ENW	[O-][N+](=O)c1c(c(cc(c1)[N+](=O)[O-])[N+](=O)[O-])O
QVR BG FVQ	OC(=O)c1c(cccc1C(=O)O)Cl
WNR CNW DMNU2	[O-][N+](=O)c1cc(c(cc1)NN=CC)[N+](=O)[O-]
ZR C1U1R DZ	Nc1cc(ccc1)C=Cc1ccc(cc1)N
WNR CF DI E2U1	[O-][N+](=O)c1cc(c(c(c1)CC=C)I)F
QMR DQ CO1 EO1	ONc1cc(c(c(c1)OC)O)OC
Q-AS-QO&R BF CF EF	O[As](=O)(O)c1c(c(cc(c1)F)F)F
ZR BG EG CE FE	Nc1c(c(cc(c1Br)Cl)Br)Cl
SHR DE CV1	Sc1cc(c(cc1)Br)C(=O)C
VHR DG CVG E1G	C(=O)c1cc(c(c(c1)CCl)Cl)C(=O)Cl
WSQR BO2 ESWQ	O=S(=O)(O)c1c(ccc(c1)S(=O)(=O)O)OCC
1N1&R CYR&R DN1&1	CN(C)c1cc(ccc1)C(c1ccccc1)c1ccc(cc1)N(C)C
GR DG BOR BO1 EO1	Clc1c(cc(cc1)Cl)Oc1c(ccc(c1)OC)OC
WNR DNW BR BG CNW	[O-][N+](=O)c1c(cc(cc1)[N+](=O)[O-])c1c(c(ccc1)[N+](=O)[O-])Cl
G1O1VR CO1O1G E1R CG DG	ClCOCC(=O)c1cc(cc(c1)Cc1cc(c(cc1)Cl)Cl)OCOCCl
GXGGR B1O1O1Q DXGGG	ClC(Cl)(Cl)c1c(cc(cc1)C(Cl)(Cl)Cl)COCOCO
WNR BR& ENW	[O-][N+](=O)c1c(ccc(c1)[N+](=O)[O-])c1ccccc1
1VOR BVR& EOV1	CC(=O)Oc1c(ccc(c1)OC(=O)C)C(=O)c1ccccc1
G1OVR BR CQ& DVO1	ClCOC(=O)c1c(cc(cc1)C(=O)OC)c1cc(ccc1)O
WNR DNW BR CQ	[O-][N+](=O)c1c(cc(cc1)[N+](=O)[O-])c1cc(ccc1)O
RR BR BR DR&& ER CR	c1(ccccc1)c1c(cccc1)c1c(ccc(c1)c1cc(ccc1)c1ccccc1)c1ccc(cc1)c1ccccc1
ZR BYR DN&1NV1&V1	Nc1c(cccc1)C(c1ccc(cc1)N)CN(C(=O)C)C(=O)C
WNR BG EYR DZ CG&1N2Q2Q	[O-][N+](=O)c1c(ccc(c1)C(c1cc(c(cc1)N)Cl)CN(CCO)CCO)Cl
G1Y&M1VR CV1MR DG& DN1&1	ClCC(C)NCC(=O)c1cc(c(cc1)N(C)C)C(=O)CNc1ccc(cc1)Cl
T6NJ	n1ccccc1
L6V DVJ	C1(=O)C=CC(=O)C=C1
L6VVJ	C1(=O)C(=O)C=CC=C1
T5M CNJ	[nH]1cncc1
T6ON DMJ	O1N=CNC=C1
T6NSO ENJ	N1=CN=COS1
T6NSN EMJ	N1=CNC=NS1
T5NO DNJ	n1ocnc1
T7M CN ENJ	N1C=NC=NC=C1
T5NS DS CHJ	N1=CSCS1
T6M CN CMTJ	N1CNNCC1
T5N CO EUTJ	N1=CCOC1
L6U CUTJ	C1=CC=CCC1
L5 AHJ	C1=CC=CC1
T5VOVTJ	C1(=O)OC(=O)CC1
T5NN CHJ	N1=NC=CC1
T6OV EUTJ	O1C(=O)CCC=C1
T6NJ CVQ DG	n1cc(c(cc1)Cl)C(=O)O
T5OJ BVH DVQ	o1c(cc(c1)C(=O)O)C=O
L5TJ AVQ AVQ B1 B1 CVQ	C1(C(C(CC1)C(=O)O)(C)C)(C(=O)O)C(=O)O
T6NJ BVQ FG	n1c(cccc1Cl)C(=O)O
T5MVNVTJ EVM1 EQ	N1C(=O)NC(=O)C1(C(=O)NC)O
T6VMVMVJ F2 F2	C1(=O)NC(=O)NC(=O)C1(CC)CC
T5UTJ A1 B1 C1 C1	C1(=C(C(CC1)(C)C)C)C
L5UTJ A2 DVQ E1 E1	C1(=CCC(C1(C)C)C(=O)O)CC
T5NTJ A1 C1 DR	N1(CC(C(C1)c1ccccc1)C)C
L6Y DYJ AUNQ DUNQ	C1(=NO)C=CC(=NO)C=C1
L6Y BUTJ AUNMR& EG FG	C1(=NNc2ccccc2)C=CCC(C1Cl)Cl
T5SWTJ	S1(=O)(=O)CCCC1
T5-AS-J	[As]1=CC=CC1
T6 DUJ	C1=CC=C=C=C1
T6P DUJ	P1=CC=C=C=C1
T6P-KA- DUJ	P1=[K]C=C=C=C1
T6S-SB-HS DHJ	S1[Sb]SCC=C1
T-10-M FOTJ	N1CCCCOCCCC1
L6V BUTJ	C1(=O)C=CCCC1
L6V BUTJ EG FG	C1(=O)C=CCC(C1Cl)Cl
L5UTJ A1 DV1Q E1 E1	C1(=CCC(C1(C)C)C(=O)CO)C
L5TJ AVQ A1 B1 B1 CVQ	C1(C(C(CC1)C(=O)O)(C)C)(C(=O)O)C
T5NYMVJ A1 BUM E1R	N1(C(=N)NC(=O)C1Cc1ccccc1)C
T5NYVOJ BU1Q E1R	N1=C(OC(=O)C1=CO)Cc1ccccc1
T5NNVYJ DUNR& E1	N1=NC(=O)C(=Nc2ccccc2)C1C
T6VMVNVJ D1 FMVZ	C1(=O)NC(=O)N(C(=O)C1NC(=O)N)C
T6VOV EOTJ DR& FR	C1(=O)OC(=O)C(OC1c1ccccc1)c1ccccc1
T6OPOTJ	O1POCCC1
T6-SI- C-SI- E-SI-TJ	[Si]1C[Si]C[Si]C1
L3TJ AO1	C1(CC1)OC
T5NNV AHJ A1 BR DE& E1	n1(n(c(=O)cc1C)c1ccc(cc1)Br)C
T5M CN BUTJ B1NR&1R	N1C(=NCC1)CN(c1ccccc1)Cc1ccccc1
L7UUTJ	C1#CCCCCC1
L6V BUTJ B1 EYU1	C1(=O)C(=CCC(C1)C(=C)C)C
L6UTJ C1 C1 DVQ D1	C1=CC(C(CC1)(C(=O)O)C)(C)C
L6V DYJ BVQ DUNN	C1(=O)C(=CC(=NN)C=C1)C(=O)O
T5OSOTJ BO	O1S(=O)OCC1
T5NNV EHJ BNO D1 E1	[nH]1n(c(=O)c(c1C)C)N=O
T5NYMV EHJ A1 BUM	N1(C(=N)NC(=O)C1)C
T6OYOYOYTJ BUM DUM FUM	o1c(=N)oc(=N)oc1=N
T6N CNJ BZ DZ ER DG& F2	n1c(nc(c(c1CC)c1ccc(cc1)Cl)N)N
T6VMVMV FHJ F2 FR	C1(=O)NC(=O)NC(=O)C1(CC)c1ccccc1
T6NJ C2Q E1Q &GH	n1cc(cc(c1)CO)CCO.Cl
T6KJ A1R& COVN1&1 &E	[n+]1(cc(ccc1)OC(=O)N(C)C)Cc1ccccc1.[Br-]
T6N DNTJ AYR&R DG& D1 &GH &GH	N1(CCN(CC1)C)C(c1ccccc1)c1ccc(cc1)Cl.Cl.Cl
T5K CSJ A1R BZ& E1 &GH &G	[n+]1(cscc1C)Cc1c(cccc1)N.Cl.[Cl-]
T6KJ AO	[n+]1(ccccc1)[O-]
L66TJ	C12CCCCC1CCCC2
L66J	c12ccccc1cccc2
T56 CMJ	[nH]1cc2c(c1)cccc2
T56 BOJ	o1c2c(cc1)cccc2
T55 AN DM FST&J &G	N12CCNC1SC=C2.[Cl-]
L56 BHJ	C12=CC=CC1=CC=CC2
L66J CVQ	c12cc(ccc1cccc2)C(=O)O
T56 BMJ HO1	[nH]1c2c(cc1)ccc(c2)OC
L66J CVQ DG	c12cc(c(cc1cccc2)Cl)C(=O)O
L56 CHJ B1 C1 C1	c12=C(C(C=c1cccc2)(C)C)C
T66 BN GNJ EVQ	n1c2c(nccc2)c(cc1)C(=O)O
T66 BN&TJ	n1c2c(ccc1)CCCC2
T66 BN BU DUTJ	N1=CC=CC2C1CCCC2
T56 BN CH&TJ	N1=C2C(=CC1)CCCC2
T66 CM AU- FTJ	N1CC2=C(CC1)CCCC2
T66 BN ES DHJ	N1=C2C(=CC=CC2)SC=C1
T66 BS DN BHJ	S1c2c(CN=C1)cccc2
T55 AK DM FST&J &G	[n+]12CCNc1scc2.[Cl-]
T55 AN CM GNT&J	n12CNCc1cnc2
T66 BSN EM&TJ	S1N=CNC2=C1CCCC2
T6-10- IM&TJ	N1CCc2c(cccc2)CCCCC1
T55 CN GNJ BE	N1=CC2=CN=CC2=C1Br
L66&TJ	c12ccccc1CCCC2
L66J BQ EQ	c12c(ccc(c1cccc2)O)O
L66&TJ GQ JG	c12ccccc1C(CCC2Cl)O
T56 BO AU- E GUTJ	O1C2=C(CC1)CC=CC2
L B666J	c12c3ccccc3ccc1cccc2
L C666J	c12cc3ccccc3cc1cccc2
L D6 C6 B566 MNJ	N1=c2c(-c3c4ccccc4ccc13)c1c(=CC=CC1)cc2
T B566 DMJ	[nH]1cc2c3c(ccc2c1)cccc3
T E6 C666 ANV&&TTJ	N12C(=O)c3cc4ccccc4cc3CC1CCCC2
T C566 DMJ	[nH]1c2cc3c(cc2cc1)cccc3
L B656 HVJ ENW KG	C1(=O)c2c(-c3c1cc(cc3)Cl)ccc(c2)[N+](=O)[O-]
T I5 F6 D6 C665 JO VOJ	o1c2ccc3cc4c5cc6c(occ6)cc5ccc4cc3c2cc1
T C666 BK ISJ B2N1&1	[N+]1(=C2C(=CC=CC2)Sc2c1cccc2)CCN(C)C
T C666 BNJ B2N1&1	N1(c2c(Cc3c1cccc3)cccc2)CCN(C)C
T C666 BKJ B1 EZ MZ &GH &G	[n+]1(c2c(cc3c1cc(cc3)N)ccc(c2)N)C.Cl.[Cl-]
L B5 G566J	c12c3C=CC=c3c3=CC=Cc3c1cccc2
T D6 B666 KN&TT&J	N12C(c3c(CC2)cccc3)Cc2ccccc2C1
L E5 B666 OV MUTJ A1 E1	C1(=O)C=C2C(C3CCC4(CCCC4C3CC2)C)(CC1)C
L C666 BV IVJ D1Q GQ KQ	C1(=O)c2c(C(=O)c3c1c(ccc3O)CO)c(ccc2)O
L F6 E6 B666 BUTJ F1 IQ J1 J1 N1 O1 R1 U1 U1	C12C3=CCC4C5(CCC(C(C5CCC4(C3(CCC1(CCC(C2)(C)C)C)C)C)(C)C)O)C
T C6 B566 LO&TT&J EQ FQ JQ OQ	O1CC2(C(c3c1cc(cc3)O)c1cc(c(cc1C2)O)O)O
L566 1A LJ	c12c3C=Cc1cccc2ccc3
L666 B6 2AB PJ	c12c3c4ccc1cccc2ccc3ccc4
L C6665 1A PJ	c12c3c4ccccc4cc1cccc2C=C3
T666 B6 C6 3ABC S KMJ	N1c2c3c4c5c(cc3ccc2)cccc5ccc4=C1
L C6566 O6 U6 N5 2AO C&J	c12c3c4ccccc4c1cccc2c1c2c3cccc2c2ccccc12
L C6666 P6 W6 O6 2AP E&-&&&TTTTJ	c12c3c4ccccc4cc1cccc2C1C2C3CCCC2CC2CCCCC12
L666 N6 B6 R6 Q6 4ABRS C&J	c12c3c4ccc1cccc2ccc3c1ccc2c3c1c4ccc3ccc2
L F6 D6 B6 P6666 2AB E&J	c12c3c4c5cc6ccccc6cc5cc3c3ccccc3c1cccc2cc4
T G6 E6 B6666 C6 3ABC D& FN MN WHJ	n1c2c3c4c5c6c(ccc5c2nc2c1cccc2)cccc6Cc4ccc3
L D66 K666 1A U EHJ	c12c3cc4CC=CC=c4c1c1ccccc1cc2ccc3
T D6 C6666 B6 T6 5ABCDU B& MOJ	O1c2c3c4c5c1cccc5cc1c4c(c4c3c(ccc4)cc2)ccc1
L E6 C6666 T6 S6 2AT E&J	c12c3c4cc5ccccc5cc4cc1cccc2c1c2c3cccc2ccc1
T F6 C6 B5 O6666 D6 4ABCD F& MSJ	s1c2c3c4c5c(c6c(c14)cccc6)cccc5c1c3c(c3ccccc23)ccc1
L E6 E-6 D5 C4566 2AE- WTJ	C12C3C4C5C6CCCC7CCCC(C5C4C1CCCC2CCC3)C67
L666 B-6 B6 C6 4ABB-C U GH MHJ	c12c3c4c5cc1CC=Cc2cc1cccc(cc4ccc5)C31
L666 B-6 B6 B-&6 B6 C6 6ABBB-B-&C D& BXTJ	C123C4C5CC6C1C(CC1CCCC(CC7CCCC(CC4CCC5)C27)C31)CCC6
L665 K6 J6 J-6 I6 H6 6AIJJJ-K D& JXTJ	C123C4C5CCCC4CC4C1C(CC1CCCC(CC6C2C5CCC6)C31)CCC4
T E6 E-6 C6666 2AE- W CN ON CHJ	N12c3c4c(N=C2C2=CC=CC5=CC=CC(=C1)C25)cccc4ccc3
T E6 E-6 D5 C5566 2AE- A& OSJ	s1c2=C3C=CC=C4C=CC=C(c2c2C5=c6c(=c12)cccc6C=CC5)C34
T656 M6 B6 Q6 P5 4ABQR A& HN WNJ	N1=Cc2c3c4c(cc2)c2c5c(c4ccc13)ccc1c5c(N=C1)cc2
L H6 H--6 H-6 H--&6 G6 E6 C6666 B-6 B6 7ABB-CH-H--H--& P&-TJ	C12C3C4C5C6CC7C8CCC9CCCC%10CC%11CCCC(C7CC6CC4CC1CCCC2CC1CCCC(C5)C31)C%11C8C9%10
T66 BNJ EQ HO1 IQ D- CT6NJ EVQ	n1c2c(c(c(c1)c1cncc(c1)C(=O)O)O)cc(c(c2)O)OC
T6N DNJ B- CT6NTJ A1 EQ	n1c(cncc1)C1CN(CC(C1)O)C
T6NTJ A1 B- BT6NJ	N1(C(CCCC1)c1ncccc1)C
L66J C- DL66J B- AL6TJ	c12cc(ccc1cccc2)c1cc(c2c(c1)cccc2)C1CCCCC1
T66 CNJ H- HT66 CNJ G- AL6TJ C- AL6TJ	n1cc2c(cc1)cc(cc2)c1c(c2c(cncc2)cc1)C1CC(CCC1)C1CCCCC1
T5SJ B- CT5SJ	s1c(ccc1)c1cscc1
T6NJ BN2N1&1&1- BT5SJ EE	n1c(cccc1)N(CCN(C)C)Cc1sc(cc1)Br
T6NJ BO2N2&2 FXQR DR&&- BT5OJ	n1c(cccc1C(O)(c1ccc(cc1)c1ccccc1)c1occc1)OCCN(CC)CC
L66J C- DL6OJ& D- DT6NJ	c12cc(c(cc1cccc2)c1ccncc1)C1=CCOC=C1
L66J C- DT6OTJ& D- DT6NJ	c12cc(c(cc1cccc2)c1ccncc1)C1CCOCC1
L66J BG EE C- DT6NJ& D- DT6OTJ	c12c(c(c(c(c1cccc2)Br)C1CCOCC1)c1ccncc1)Cl
T6-GE- DOTJ A-& AT6-GE-TJ	[Ge]12(CCOCC1)CCCCC2
T66 COJ EVQ H-& DT6OJ	O1C=C2C(=CC3(C=C2)C=COC=C3)C(=C1)C(=O)O
T6SXS EXTJ B-& AL5XTJ& E-& AL5XTJ	S1C2(SCC3(C1)CCCC3)CCCC2
T56 BO-AS-OJ C-& CT56 BO-AS-OJ	O1[As]2(Oc3c1cccc3)Oc1c(O2)cccc1
T E6 D6 B666 CO NXJ N-& BT56 BXO DHJ	O1c2c3c(ccc2C2(c4c1c1ccccc1cc4)OCc1c2cccc1)cccc3
T5VOXJ C-& AL4XXTJ	C1(=O)OC2(C=C1)C(CC2)(C)C
T666 1A N AX DMTJ	C123CCNCC1CCCC2CCCC3
L55 ATJ	C1C2CCC1CC2
T55 COTJ	O1CC2C(C1)CCC2
T55 A COTJ	O1C2CC(C1)CC2
L66 A BTJ	C1CC2CCC1CC2
T66 A B AMTJ	N1CC2CCC1CC2
T56 A ANTJ A1 GQ	N1(C2CCC1CC(C2)O)C
T67 A B AO HOTJ	O1CC2CCC1COC2
T66 A DM HOTJ	N1CC2CC(C1)COC2
T66 A B ASTJ	S1CC2CCC1CC2
T56 A DOTJ	O1CC2CC1CCC2
T56 A FOTJ	O1C2CC(CC2)CC1
T67 A DMTJ	N1CC2CC(C1)CCCC2
L666/GL 2AF LTJ	C12CCCCC1C1CCC2CC1
L556/EK 2AE K EXTJ	C123C(CCC1)C(CCC2)CC3
L5 G66 N66/FS 2AE STJ	C12CCCC1C1C3CCCCC3C2C2CCCCC12
L646/B-F/BI A A 2BF I BX FXTJ	C123CC(CCC1)(CCC2)C3
L D55 D6 2DH L DX HXTJ	C123C(CCC1)(CCC2)CCCC3
L566 F6/FK/FO 3AEF O FXTJ	C123C4C(CCC4)C(CC1)CC2CCCC3
L535 B5/CG 3ABC ITJ	C12C3C4CC1C2C4CC3
T C655 A ASJ	s1c2c3ccccc3c1cc2
T C655 A AM EO GO FHJ	[nH]1c2c3COCOc3c1cc2
L D6 C555 A AH JHJ	C1=C2C3C(=C1C=C2)c1ccccc1C3
T C555 B6 A 1B N AOX EOJ	O1C23c4cocc4C1=CC2=CC=CC3
T57 B5 A 1B L BXOTJ	C123OCC(C1)CCCC2CCC3
T C6566 N6 O 1A S IN QN AU PUTJ	N12C3=C(C4CCCCC14)C1=NCCC(C3CCC2)C1
T D3556 J5 K 2AF N EOX HO NO GH KHJ	O1C23C4=C(C=C12)C1=COC(=C4OC3)C1
T666 B 1A L DOTJ	O1C2CC3C(C1)CCCC3CC2
T76 B6 A C 1B L EO FHTJ	O1C2CC3CC(C1)CCC3CC2
L666/GL 2AF LTJ	C12CCCCC1C1CCC2CC1
L C66 L666/KT 2AJ TTJ	C12CC3CCCCC3CC1C1C3CCCCC3C2CC1
T C66 L56 R66/KW 2AJ W NOTJ	O1CC2C3C4C(CC5CCCCC5C4)C(C2C1)C1CCCCC31
T D666 C6 A B 1C P CX JU NH&TT&J	C123CCC(=CC2=CCC=C3)c2c1cccc2
T6 G5 F66 C6 A B 2CF S AOOX FX IOTJ	O1OC23CCC41C1COCC1CCC4C2CCCC3
T566 F5/FK/FN 3AEF N CO FXTJ	O1CC2C(C34CCC2CC3CCC4)C1
T5536/FK 3AAE K AX COTJ	C123COCC1C1CC2C3CC1
L6 H665/FP 2AF P FXTJ	C123C(CCCC1)C(C1C(C2)CCCC1)CC3
T54 H5 B6 B6/GO A 3BBF O BX GN AH&&&&TJ	C123C=C(C=C1)C2N1C2=CC=CC2=C3CC1
T B666/GL A 2BG L GXOO JHTJ	C123OOC(CC1CCCC2)CC3
L F5 E5 C655 A F-TJ	C1C2C3CC4C5CCC(C4CC3C1CC2)C5
L E5 D5 C555 A E-TJ	C1C2C3C4C5CCC(C4CC3C1CC2)C5
L F5 E5 D5 C555 A D- F-TJ	C1C2C3C4C5C6CCC(C5C(C3C1CC2)C4)C6
L55 F6 F6/BG/HM A 2FG MTJ	C1C2CCC1C1C2C2CCC1CC2
L C656 M6 J5 A KTJ	C1C2C3CCCCC3C1C1CC2C2CCCCC12
L E6 D58 N65 A D-TJ	C1C2CC3C4CCCCC4C(CC1C1CCCCC21)C3
L C657 N6 K5 A LTJ	C1C2C3CCCCC3C1CC1CC2C2CCCCC12
L66 B6 A B- C 1B ITJ	C1C2CC3CC1CC(C3)C2
T66 B6 A B- C 1B I BN DN FN HNTJ	N12CN3CN(C1)CN(C3)C2
T66 B6 A B- C 1B ITJ BE	C1C2(CC3CC1CC(C3)C2)Br
L555/BG 2AB ITJ	C12C3CCC1CC3CC2
T566/BH 2AB K AN JMTJ	N12C3CCC1CCC3CNC2
L545/BF 2AB HTJ	C12C3CCC1C3CC2
T555/BG 2AB I DOTJ	O1CC2C3C1CC2CC3
T C3666/FM 2AG M DO LOTJ	O1C2CC3C4C(C12)COC3CCC4
T B5565/GM 2AH M IO KOTJ	O1C2C3C4CCCC4C2CC3OC1
T666 B C 1A K EOTJ	O1C2CCC3C1CCCC3C2
L666 B C 1A K EHTJ	C12CCC3CC1CCCC2C3
T756/EK F 2AG K HOTJ	O1C2C3CCCC(C2)CC3C1
T B4656/FL 3ABE L IOTJ	O1C2C3C4CCC4C(C2)CC3C1
T B66 L667/HT 3ABG T KM RKHOSTJ	N1C2C3[N+](OSC(C4C3CCCC4)C2)(C2C1CCCC2)C
T C6 B666/JO A 2BK O AOTJ	O1C2C3CCCCC3CC3C2CCC1C3
T76 B6 A C 1B L EOTJ	O1C2CC3CC(C1)CCC3CC2
T D5 B665 A 1B N EO GO MNOTJ	O1C2C3ON4CC3C(CC2OC1)CC4
T E6 D566 B5 A C 2BD Q AM DX HMTJ	N1C2CC34C5CCNCC5CC3C1CCC2C4
T B6 B6566 E5/FR 5ABBFG T BX EN LOTJ	C123C4C5OC3CCCC2C2N(CC1)CCC2C4CCC5
T-11-56/IO J 2AK O ANOSO HO MHTJ	N12OSOCCCOC3CC1CCC2C3
L435 B3 2AB GTJ	C12C3C4C1C2CC34
T655 C6 B D 2AC L BOTJ	O1C2C3C4CC1C(C2CC3)CC4
T C55 F555 B5 D I 5ABCGH M LOTJ	O1C2C3C4C5CC(C6C5C3CC26)C14
L B4 F6 D7 C4 L676 M P 4CDNO VTJ	C12C3C4C5C3C3CCCCC3C3CC5C4CC3C1CCCC2
L55 F56 B5 C G I 3ABH LTJ	C12C3CC4C1C1CC2CC1C3C4
T665 C5/EK D 3AEF L DO GO JNTJ	O1C2CC3N4CCOC3C1C4C2
T C5 B5535/HL 3ABI L EOTJ	O1CC2C3C4C5CC3C(C2C1)C45
L455 B5 C5 E5 F 6ABCDEG LTJ	C12C3C4C1C1CC2C2C3CC4C12
L B5 E3555 C 3ABF KTJ	C12C3CC4C5C3C5C1CCC24
L545 B4 C5 D 4ABCE JTJ	C12C3C4CC1C1C2CC3C41
L454 B5 C5 E 4ABCD JTJ	C12C3C4C1CC1C2C3CC41
T B555 C5 A D 2BC J HNTJ	N12CC3C4CC(C3C1)CC24
T C555 B5 D5 A E 3BCD LTJ	C1C2C3C4CC5C3C1CC2C4C5
T C5 B5535/HL 3ABI L CN EM GNTJ	N12N(CNC2)C2C3C1C1C(C3)C21
T555 B6/CI 3ABC L FO KOTJ	O1C2C3C4C(C2)C(C3C1)COC4
T B666 B6/CL/HM A 4BBCG M AOTJ	O1C2C3CCCC2C2CC1CC3C2
L B5555 D5/GL E 4AFGH LTJ	C12C3CC4CC3C3C1CCC2C43
T656 C5/DJ B 3ACD L GO LOTJ	O1C2C3CC4OCC(C4C2)C3C1
L E3 D5 D5 C555/FJ/BN A 3DEI NTJ	C1C2C3C4C5C6C5CC4C6C3C1CC2
T5 F6 E56 B6 B6/CR/NS A 5BBCEO S EX LM ONTJ	C123CC4N5C(C3NC3C2CCCC3)CC(C4C1)CC5
T-T C666 DM ISJ IOSR D1UN- F-12-J	N1C2=Cc3c(S4C2=CC(=C1)N=Cc1ccc(SO4)cc1)cccc3
T-T E6 C66 P56 V66/OD& 2AN D& ROTJ K- CT5OTJ D- D6TJ	O1CC2C3C4C(CC5C6C7CCCCC7C(C5C4)C4COCC64)C(C2C1)C1CCCCC31
T-L C666 DY GYJ GUN- DL C666J GNU- D-10-J	c12cc3c4ccc(c3cc1cccc2)nc1c2cc3c(cc2c(cc1)n4)cccc3
T-T56 CMJ D1- BT56 CMJ D1- BT56 CMJ D1- BT56 CMJ D1- B-16-J	[nH]1c2c3c(c1Cc1[nH]c(c4c1cccc4)Cc1[nH]c(c4c1cccc4)Cc1[nH]c(c4c1cccc4)C2)cccc3
L G6 C-10-66&T&&J	c12cc3CCCc4ccccc4CCCc3cc1cccc2
L H6 F6-11-6 ATJ	C1C2CCCC3CC4CCCCC4CC3CCCC1CCC2
T6 I6 M6-12-6/BU 4ABMN A& GSS SSSJ	s1sc2cccc3c2cccc3ssc2c3c(c1ccc3)ccc2
T-T56 BYN DHJ CR DR DNU- B-11-TJ	C12=Nc3ccc(-c4ccc(N1Cc1c2cccc1)cc4)cc3
T-L G6 E6 C666&&T&&J OOR DO- D-10-J	c12cc3C4c5cc6ccccc6cc5C(c3cc1cccc2)Oc1ccc(cc1)O4
T-T66 CNJ IO- JT66 CNJ B1R COR D1- B-18-J	n1c2c3c(cc1)ccc(c3)Oc1c3c(nccc3ccc1)Cc1cc(ccc1)Oc1ccc(cc1)C2
T-T55 BN HUTJ H- ET5NY EUTJ BU1- BT5MJ E1U- AT5YMYJ CU1- C-16-J	N1C2=C3CCC2CC1C=c1[nH]c(=Cc2[nH]c(C=C4N=C3CC4)cc2)cc1
L560J 0-FE-- 0L506TJ	C12=CC=CC1=[CH-]C=CC2.[Fe+2].C12[CH2-]CCC1CCCC2
L560J 0-FE-- 0L50J A1	C12=CC=CC1=[CH-]C=CC2.[Fe+2].C1(=[CH-]C=CC1)C
T-L60J A- AL50J 0-FE-- 0L50J A- AL60J 0-FE-- 06J	C1(=[CH-]C=CC=C1)C1=[CH-]C=CC1.[Fe+2].C1(=[CH-]C=CC1)C1=[CH-]C=CC=C1.[Fe+2]
T-L50J A- AL50J CG 0-FE-- 0L50J A- AL50J C1 0-FE-- 06J	C1(=[CH-]C=CC1)C1=[CH-]C(=CC1)[Cl+].[Fe+2].C1(=[CH-]C=CC1)C1=[CH-]C(=CC1)[CH3+].[Fe+2]
D5ZD-CU-DZTJ &Q &Q	[NH2]1[Cu][NH2]CC1.[OH-].[OH-]
D6O-AU-DVJ B1 B1 D1 F1	O1[Au](C(=O)C(=CC1C)C)(C)C
D5ZD-CU-DZTJ &Q &Q	[NH2]1[Cu][NH2]CC1.[OH-].[OH-]
D566 1A L BND-ZN-OJ C-& CD566 1A L BND-ZN-OJ	N12[Zn]3(Oc4c1c(ccc4)C=CC2)N1c2c(O3)cccc2C=CC1
D C65 J656 1A S AN HND-PT-DN IJ IG &G	N12[Pt]3(N4C(=C1CC=CC2=C1N3C=CC=C1)C=CC=C4)Cl.[Cl-]
D B656 GND-FE-DNJ &WSW	N12[Fe]N3C(=C1C=CC=C2)C=CC=C3.O=S(=O)([O-])[O-]
OV1 &-NA- &7/1	[O-]C(=O)C.[Na+]
T6KTJ A1 A1 &G &3/12	null
T6KTJ A1 A1 &G &3/14	[N+]1(CCCCC1)(C)C.[Cl-]
T56 BS DSJ &G &6/13	[S+]1c2c(SC1)cccc2.[Cl-]
T56 CKT&J C-& AT6KTJ &E &6/23	[N+]12(Cc3c(C1)cccc3)CCCCC2.[Br-]
OVVO &-ZN- &8/1 &8/4	[O-]C(=O)C(=O)[O-].[Zn+2]
T65 BNKJ C-& CT6TJ	N1=C2C(=CC=C2)C=C[N+]21CCCCC2
